# Supplementary material for: Fresh Phytomedicines: Traditional Applications, Chemical Composition, Pharmacological Activities, Challenges, and Strategies
Source: Plants (Basel). 2026 Jul 9;15(14):2122. doi: 10.3390/plants15142122 (PMC13416491; doi:10.3390/plants15142122)
Supplement: Supplementary file 1 [file plants-15-02122-s001.zip]

Archive with 2 entries (2 files):
- Supplementary Table S1.pdf
- Table S2-202607082222-English.xlsx
