# Supplementary material for: Fresh Phytomedicines: Traditional Applications, Chemical Composition, Pharmacological Activities, Challenges, and Strategies
Source: Plants (Basel). 2026 Jul 9;15(14):2122. doi: 10.3390/plants15142122 (PMC13416491; doi:10.3390/plants15142122)
Supplement: Supplementary file 1 [file plants-15-02122-s001.zip › Table S2-202607082222-English.xlsx]

## Sheet: Sheet1
Reference Type	Author	Year	Title	Journal/	University	Volume	Issue	Pages	DOI	Keywords	Abstract	Impact Factor
Journal Article	Chen, Q.; Wang, X.L.	2014	The Effect of Genomic DNA Extraction from Gastrodia elata Bl with the Tissue Culture Method for Protecting the Tubers of Fresh Samples	Res. Pract. Chin. Med.		28	01	6-8	10.13728/j.1673-6427.2014.01.005	Gastrodia elata; DNA; Tissue culture method	Objective To study the effect of the concentration and purity of genomic DNA extraction from Gastrodia elata Bl with the tissue culture method for protecting the tubers of fresh samples. Methods Cut the fresh samples of Gastrodia elata Bl into 1cm3, then inoculated them on the MS Medium in dark culture with T=21℃，took out the samples in 10d, 20d, 30d, 40d, 50d and 60d, respectively, obtained DNA …
Journal Article	Huang, W.J.; Xie, P.; Sun, C.; Song, Z.X.; Sun, X.C.; Li, B.; Wang, N.; Tang, Z.S.	2018	Comparative Study on DNA Extraction Methods from Fresh and Dried Tubers of Panax japonicus	Shaanxi J. Agric. Sci.		64	2	1-3,11	10.3969/j.issn.0488-5368.2018.02.001	Panax japonicus; DNA extraction; CTAB method; Modified CTAB method; High-salt low-pH method; Modified SDS method	To explore the optimal method for extracting genomic DNA from fresh and dried rhizomes of Panax japonicus, CTAB method, modified CTAB method, modified SDS method, and high-salt low-pH method were used to extract DNA from fresh and dried rhizomes. DNA quality was assessed by UV spectrophotometry, agarose gel electrophoresis, and ISSR-PCR amplification. Results showed that all four methods could ex…
Journal Article	An, Y.K.; Peng, M.F.; Yang, H.Y.; Dong, H.Y.; Miao, M.S.	2024	History, Theory and Future Prospect of Fresh Chinese Herbal Medicine	Chin. Tradit. Herb. Drugs		55	03	1046-1052		Chinese materia medica; Fresh herbal medicine; Development history; TCM theory; Future prospects	The application of fresh Chinese herbal medicine has a long history. From Shennong tasting hundreds of herbs to the four great warm disease specialists of the Ming Dynasty who frequently used fresh herbs to treat warm diseases, the development of fresh herbal medicine was once very smooth. However, due to issues such as preservation, transportation, and processing for toxicity reduction, the deve…
Journal Article	Meng, Y.J.; Kang, L.; Wang, Z.Q.; Yan, P.P.; Jing, H.Y.; Wang, Y.; Chen, J.W.; Miao, M.S.	2024	Comparative Analysis of Chemical Constituents and Pharmacological Effects of Fresh and Dried Chinese Herbal Medicine	China J. Tradit. Chin. Med. Pharm.		39	01	342-346		Fresh product; Dried product; Fresh-dried comparison; Chemical constituents; Pharmacological effects	The application of fresh Chinese herbal medicine has run through the entire process of the origin and development of TCM in China. It has shown significant efficacy especially in the treatment of acute syndromes, exterior syndromes, and heat syndromes. Since ancient times, many functions of fresh products have been recorded, including clearing heat and detoxifying, dispelling turbidity and reliev…
Journal Article	Zhang, J.X.; Lao, A.N.; Xu, R.S.	1993	Chemical Constituents from Fresh Bulbs of Fritillaria thunbergii	China J. Chin. Mater. Med.			6	354-355,382		Fritillaria thunbergii; Zhebeinino; ent-kaurane-16β; 17-diol; Peimisine; β-sitosterol	Five compounds were isolated from the fresh bulbs of Fritillaria thunbergii. Based on spectral analysis and physicochemical properties, they were identified as zhebeininoside, peimisine, ent-kaurane-16beta,17-diol, beta-sitosterol, and carotene.
Journal Article	Zhao, X.H.; Xu, D.X.; Luan, J.; Duan, Z.M.; Lin, J.; Xu, Y.	2017	Nutritional Composition Analysis and Evaluation of Fresh Gastrodia elata from Xiaocaoba, Yiliang, Zhaotong	J. Food Saf. Qual.		8	10	3727-3731	10.3969/j.issn.2095-0381.2017.10.005	Fresh Gastrodia elata; Nutrient elements; Evaluation	Objective: To detect the nutritional elements in fresh Gastrodia elata using inductively coupled plasma mass spectrometry (ICP-MS) and conduct comparative analysis, providing data for the development and utilization of fresh Gastrodia elata. Methods: ICP-MS was used to test and analyze the nutritional components such as calcium, iron, potassium, magnesium, sodium, boron, aluminum, chromium, manga…
Journal Article	Zhang, W.G.; Feng, Y.P.; Jia, C.Y.; Wang, D.; Zhang, Y.H.; Qiang, Y.J.; Yang, X.C.; Li, Y.	2022	Chemical Constituents from Fresh Petioles of Rheum palmatum	West China J. Pharm. Sci.		37	5	477-480	10.13375/j.cnki.wcjps.2022.05.001	Rheum palmatum; Fresh petiole; Polygonaceae; Semi-preparative HPLC; Emodin; Flavonoids; Organic acids and their esters; NMR spectroscopy	Objective: To study the chemical constituents from fresh petioles of Rheum palmatum L. Methods: Normal-phase silica gel column chromatography, semi-preparative HPLC, and recrystallization were used for isolation and purification, and NMR spectroscopy was used for structural identification. Results: Seven compounds were isolated and purified from the ethyl acetate and n-butanol extraction fraction…
Journal Article	Song, N.Z.; Xu, D.X.	2019	Survey on Potassium and Phosphorus Content Distribution in Fresh Panax notoginseng from Wenshan Prefecture, Yunnan Province	Chin. Tradit. Pat. Med.		10	20	6991-6996	10.19812/j.cnki.jfsq11-5956/ts.2019.20.045	Panax notoginseng; ICP-OES; Phosphorus; Potassium	Objective: To investigate the distribution of potassium and phosphorus contents in fresh Panax notoginseng flowers, roots, stems, and leaves from Wenshan Prefecture, Yunnan Province. Methods: According to GB 5009.268-2016, inductively coupled plasma optical emission spectrometry was used to determine the potassium and phosphorus contents in 40 samples each of fresh Panax notoginseng flowers, root…
Journal Article	Jiang, H.Y.; Chen, G.P.; Ning, H.M.	2002	Quality Study on Different Processed Products of Leonurus japonicus	Food Sci.		24	4	31-34				Chin. Tradit. Patent Med.
Journal Article	Dong, Z.; Huang, X.L.; Cao, J.; Zhang, Q.S.; Xiao, S.Y.; Cole, I.B.; Murch, S.J.	2014	Determination of Eight Components in Fresh Scutellaria from Three Different Species by Liquid Chromatography-Mass Spectrometry	Acta Pharm. Sin.		35	4	131-136	10.7506/spkx1002-6630-201404027	LC-MS; Scutellaria baicalensis; Scutellaria lateriflora; Scutellaria lateriflora	Objective: To establish a liquid chromatography-mass spectrometry (LC-MS) method for the simultaneous determination of eight components (melatonin, serotonin, indole-3-acetic acid, hypericin, baicalin, baicalein, wogonoside, and scutellarin) in fresh Scutellaria samples from three different genera. Methods: An online LC-MS approach was used to rapidly analyze the eight target components in fresh …
Journal Article	Tian, M.; Li, L.N.; Yang, Y.G.; Yang, L.; Wang, Z.T.	2020	Rapid Identification of Saponins in Fresh and Steamed Panax notoginseng Root Slices by Droplet Extraction Surface Analysis-Mass Spectrometry	PLoS One		55	1	123-130	10.16438/j.0513-4870.2019-0592	Liquid extraction surface analysis; Mass spectrometry; Panax notoginseng; Saponins; Rapid identification	Panax notoginseng (family Araliaceae) is a valuable traditional Chinese medicinal herb, known for its effects in hemostasis, blood stasis dispersion, swelling reduction, and pain relief. Compared to fresh Panax notoginseng, steamed Panax notoginseng shows better efficacy in treating tumors and cardiovascular diseases. In this study, liquid extraction surface analysis-mass spectrometry (LESA-MS) w…
Journal Article	Zhang, W.; Liu, W.; Wang, L.; Yu, P.; Song, X.; Yao, Y.; Liu, X.; Meng, X.	2024	Effects of water stress on secondary metabolism of Panax ginseng fresh roots.	J. Beijing Technol. Bus. Univ. Nat. Sci. Ed.		19	11	e0312023	10.1371/journal.pone.0312023		The roots and rhizomes of Panax ginseng C.A. Mey are commonly used herbal medicine in Asian countries. These components contain a large number of secondary metabolites known as ginsenosides, which serve as primary active ingredient. Environmental factors significantly influence the production of secondary metabolites, which are crucial for enhancing plant adaptability to ecological stress. P. gin…
Journal Article	Shen, Z.W.; Liu, L.; Xu, J.; Yang, Y.R.; He, C.F.	2009	Comparative Study on Total DNA Extraction Methods from Fresh and Dried Roots of Scrophularia ningpoensis	Asia Pac. Tradit. Med.		27	6	4-6	10.3969/j.issn.1671-1513.2009.06.002	Scrophularia ningpoensis; DNA extraction; SDS method	Total DNA was extracted from fresh roots and dried roots of Scrophularia ningpoensis using the sodium dodecyl sulfate (SDS) method. Electrophoresis results showed that intact DNA could be extracted from fresh Scrophularia ningpoensis roots, while DNA extracted from dried roots after sweating treatment was degraded. UV spectrophotometry analysis indicated that DNA from fresh roots had higher purit…
Journal Article	Zhang, H.B.; Zhang, H.J.	2011	Research Progress on Fresh Chinese Herbal Medicine	Chin. J. Inf. Tradit. Chin. Med.		26	4	762-765		Fresh Chinese herbal medicine; Active constituents; Pharmacology; Preservation methods; Clinical application	Fresh Chinese herbal medicine refers to fresh plant-based Chinese medicinal herbs or insect-based medicines applied under the guidance of TCM theory. The use of fresh Chinese herbal medicine for treating diseases is one of the important characteristics of TCM. This article reviews the historical evolution, active ingredient research, pharmacological effects, preservation methods, and clinical app…
Journal Article	Xiao, Z.X.; Cheng, H.Y.; Qi, G.T.; Zhang, H.B.	2016	Efficacy Study and Clinical Application Experience of Fresh Chinese Herbal Medicine	J. Tradit. Chin. Vet. Med.		12	17	57-58	10.11954/ytctyy.201617023	Fresh Chinese herbal medicine; Pharmacological effects; Clinical application	This paper introduces the efficacy characteristics and clinical application profiles of several fresh Chinese herbal medicines, aiming to enhance the awareness and attention of medical workers toward fresh herbal medicine, and to provide a reference for further promoting the clinical application and improving the clinical efficacy of fresh herbs.
Journal Article	Yan, P.K.	2013	Treatment of Bovine 'Blood Dysentery' with Fresh Chinese Herbal Medicine	China Pract. Med.			04	30			Bovine blood dysentery is mostly caused by improper feeding management (such as feeding moldy and deteriorated forage or drinking sewage and contaminated water, eating rice straw and stalks with pesticide residues), and sometimes by grazing on contaminated pastures after floodwaters recede. The author used herbal medicine to treat this condition and achieved satisfactory results.
Journal Article	Chen, Y.G.; Wei, J.X.; Liang, N.J.	1993	Volatile Components from Fresh Roots of Codonopsis pilosula	J. Sun Yat sen Univ. Nat. Sci. Ed.			8	492-493		Volatile constituents; Yiliang County; Codonopsis pilosula (Yunnan); Special odor; Alpine mountainous area; Yunnan Province; Codonopsis (Campanulaceae); Chemical constituents; Nutritious product; Stinky Codonopsis	Yunshen, also known as stinky medicine or stinky ginseng, is the root of Codonopsis pilosula from the Codonopsis genus of the Campanulaceae family, growing in high-altitude cold mountainous areas. It has a special odor. Only one report on the volatile components of its dried product has been published. This study investigated the volatile components from fresh roots of Yunshen.
Journal Article	Chen, T.X.; Li, K.	2018	Observation on Therapeutic Effect of Fresh Houttuynia cordata External Application Combined with Western Medicine on Diabetic Skin Suppurative Infection	Mod. J. Integr. Tradit. West. Med.		25	6	885-886			Diabetes mellitus is a group of endocrine and metabolic diseases characterized by elevated blood glucose levels. Diabetic patients have reduced immunity, inhibited white blood cell function, defective neutrophil chemotaxis, and decreased phagocytic capacity, making them prone to infections. Fresh Houttuynia cordata external application combined with Western medicine was used to treat diabetic ski…
Journal Article	Sun, A.N.; Song, X.N.; Fang, S.R.	2008	Scald-like Herpes Caused by Foot Soaking with Fresh Ginkgo biloba Leaves	Anhui J. Prev. Med.		3	20	124	10.3969/j.issn.1673-7555.2008.20.094	Fresh Ginkgo biloba leaves; Herpes; Toxicity; Adverse reactions	1
Journal Article	Xie, X.M.; Lu, H.N.	2006	GC-MS Analysis of Volatile Components from Fresh Phyllanthus urinaria	J. Nurs. Sci.		45	5	142-144	10.3321/j.issn:0529-6579.2006.05.033	Phyllanthus urinaria; Volatile compounds; GC-MS; SPME; Headspace analysis	The volatile components of fresh Phyllanthus urinaria L. were extracted by ultrasonic extraction with anhydrous ether, enriched by headspace solid-phase microextraction, and analyzed by gas chromatography-mass spectrometry (GC-MS). The relative content of each component was determined by the normalization method. A total of 75 compounds were identified, accounting for approximately 96.5% of the t…
Journal Article	Xu, T.T.; Wang, X.; Zhang, Y.Y.; Wang, L.; Chen, X.	2016	Effect of Fresh Onion Juice on Paroxetine-Induced Sexual Dysfunction in Male Rats and Its Mechanism	Guangming J. Chin. Med.		25	33	3652-3654,3658	10.3969/j.issn.1008-8849.2016.33.002	Allium cepa; Paroxetine; Sexual behavior; Testosterone	Objective: To investigate the effects of fresh onion juice on sexual function and serum testosterone levels in normal male rats and male rats with paroxetine-induced sexual dysfunction, providing experimental basis for future clinical research. Methods: Seventy male rats with sexual行为能力 were randomly divided into 7 groups (n=10 each). The control group received distilled water by gavage; the 0.5 …
Journal Article	Wu, R.F.; Sun, Y.	2008	Observation on Effect of Fresh Opuntia dillenii in Treating Pressure Sores and Nursing Care	Food Ind.			04	313-314		Opuntia dillenii; Bedsores; Treatment
Journal Article	Hou, L.L.; Wang, S.Q.	2005	Observation on Effect of External Application of Fresh Opuntia dillenii in Treating Pressure Ulcers	Chin. Nurs. Res.		20	23	67-67	10.3969/j.issn.1001-4152.2005.23.035	Pressure ulcers; Fresh Opuntia dillenii; Plant; Medicinal use	To explore the treatment method for pressure ulcers, from November 2004 to January 2005, our department applied fresh Opuntia dillenii (cactus) externally to treat 4 patients with pressure ulcers, achieving good results. The method is described as follows.
Journal Article	Zhang, W.; Xuan, J.; Zhang, Y.Y.; Tang, X.T.	2016	Experimental Study on Antibacterial Activity of Fresh Opuntia dillenii and Aloe vera	Biotic Resour.		31	24	3579-3580	10.3969/j.issn.1003-8914.2016.24.019	Opuntia dillenii; Aloe vera; Ethanol extract; Water decoction; MIC	Objective: To determine the antibacterial effects of fresh Opuntia dillenii (cactus) and Aloe vera against 5 common bacteria including Staphylococcus aureus and Pseudomonas aeruginosa, and to compare their antibacterial differences. Methods: The minimum inhibitory concentrations (MIC) of alcohol-extracted and water-decocted preparations of both plants against five common bacteria were determined …
Journal Article	Gao, R.P.; Feng, M.; Wang, F.Q.; Wu, Z.; Li, S.B.	2023	Processing Technology of Concentrated Soup Stock from Fresh Gastrodia elata	Sci. Technol. Food Ind.		44	01	67-72		Fresh black Gastrodia elata; Concentrated soup base; Processing technology; Boiling; Quality	Gastrodia elata, as one of the pilot varieties for both medicinal and food use, has both medicinal and edible value. However, traditional dried Gastrodia elata is hard in texture and inconvenient for consumption, limiting its use as a food ingredient. Considering that dried Gastrodia elata is often used in soup cooking, this experiment used fresh black Gastrodia elata from Chongqing as the main r…
Journal Article	Shi, Z.Z.; Li, L.S.; Ling, G.M.; Huang, Z.D.; Wei, Y.Y.; Yang, L.Y.	2012	Observation on Therapeutic Effect of Fresh Sedum aizoon External Application on Local Soft Tissue Edema and Nursing Care	Pharmacol. Clin. Chin. Mater. Med.		26	15	1403-1404	10.3969/j.issn.1009-6493.2012.015.031		Sedum aizoon, also known as yangxincao, is a commonly used folk Chinese herbal medicine belonging to the Crassulaceae family. It can be consumed for health strengthening, and both the whole herb and roots can be used medicinally. This medicine is neutral in nature, sweet and slightly sour in taste, non-toxic, with effects of cooling blood for hemostasis, dispersing blood stasis, anti-inflammation…
Journal Article	Yan, Y.X.; Li, Y.; Yan, J.L.; Tan, X.H.; Liao, L.J.; He, Y.S.; Luo, K.; Ai, L.Q.; He, M.J.	2023	Influencing Factors and Related Technology Research Progress on Storage and Preservation of Fresh Gastrodia elata	Chin. J. Integr. Tradit. West. Med.		45	1	1-8	10.14188/j.ajsh.2023.01.001	Fresh Gastrodia elata; Physical preservation; Chemical preservation; Biological preservation	Fresh Gastrodia elata is a medicinal and edible herb with rich nutrition and significant efficacy. However, fresh Gastrodia elata tissue is tender and rich in microorganisms, making it highly susceptible to mechanical damage and microbial spoilage during storage and transportation, seriously affecting its edible and commercial value. Therefore, studying efficient preservation technologies for fre…
Journal Article	Yan, G.; Cai, Y.; Yang, Y.; Wu, G.H.; Che, K.; Yin, Z.Y.; Jie, G.L.	2021	Analysis of Gastrodin and p-Hydroxybenzyl Alcohol Contents and Influencing Factors in Fresh Gastrodia elata	Chin. J. Clin. Oncol.		42	6	233-240	10.13386/j.issn1002-0306.2020050162	Fresh Gastrodia elata; Gastrodin; p-Hydroxybenzyl alcohol content; Influencing factors	Objective: To investigate the factors influencing the contents of gastrodin and p-hydroxybenzyl alcohol in fresh Gastrodia elata. Methods: This study optimized the pretreatment method and chromatographic conditions for determining gastrodin and p-hydroxybenzyl alcohol contents in fresh Gastrodia elata. Samples were homogenized, mixed with 87% ethanol, ultrasonically extracted, centrifuged, concen…
Journal Article	Zhang, Y.H.; Tie, X.Y.; Feng, Y.P.; Zhang, W.G.; Wang, D.; Xin, G.X.; Li, Y.	2021	Acute Toxicity and Purgative Effect Study of Fresh Rheum tanguticum Stems	Food Res. Dev.		37	4	110-115	10.13412/j.cnki.zyyl.2021.04.013	Rheum tanguticum stem; Water extract; Acute toxicity; Purgative effect	Objective: To study the acute toxicity and purgative effect of fresh Rheum tanguticum stems in mice, providing reference for safety evaluation and subsequent toxicological and pharmacodynamic experiments. Methods: SPF-grade KM mice were used as subjects to determine the maximum tolerated dose. Toxic reactions (death, poisoning symptoms) and recovery within 14 days after administration were observ…
Journal Article	Liu, H.C.	1999	Observation on Therapeutic Effect of Fresh Luffa cylindrica Leaf in Treating 60 Cases of Verruca plana	Food Ferment. Ind.		19	5	314	10.3321/j.issn:1003-5370.1999.05.023		From April 1997 to August 1998, we treated flat warts with fresh loofah leaf and achieved satisfactory results. The treatment results are reported as follows. Clinical data: 60 patients in the treatment group, including 26 males and 34 females; aged 11-32 years, average 22.4 years; disease duration 2 months to 4 years; skin lesions were flat and round, some as small as pinprick size, with a few a…
Journal Article	Yang, Z.; Wang, S.M.; Liang, H.; Yu, P.; Fan, J.H.; Qiao, Y.L.	2016	Fresh Fruit Intake May Reduce Long-term Mortality Risk of Esophageal Cancer	Guide China Med.		43	18	808-813	10.3969/j.issn.1000-8179.2016.18.591	Esophageal cancer; Fresh fruit intake; Prospective cohort study	Objective: To investigate whether fresh fruit intake can reduce the long-term mortality risk of esophageal cancer. Methods: In March 1985, 29,479 subjects aged 40-69 years from Linxian County were selected for baseline demographic characteristics, lifestyle, disease history, and retrospective dietary survey. The cohort was followed up until December 2015 (approximately 31.79 years). Esophageal ca…
Journal Article	Guo, A.M.; Li, Y.H.; Wang, J.G.; Liu, C.J.	2019	Study on Fermentation Technology of Fresh Cistanche deserticola Wine	Gen. Nurs.		40	20	59-64	10.12161/j.issn.1005-6521.2019.20.011	Fresh Cistanche deserticola; Fermentation; Sensory quality; Alcohol content; Orthogonal test	Using fresh Cistanche deserticola from Xinjiang Hetian as raw material, the production process of low-alcohol Cistanche wine was studied. The effects of different initial concentrated apple juice addition, initial pH, SO2 addition, and main fermentation temperature on the alcohol content and quality of Cistanche wine were investigated through single-factor experiments. Orthogonal试验 with four fact…
Journal Article	Wang, X.Y.; Tuo, C.C.; Huang, Z.Y.; Ding, X.; Zhou, T.; Shi, J.H.; Yu, S.L.; Huo, G.G.; Zhang, J.	2021	Component Analysis, Antioxidant and Antibacterial Activities of Volatile Oil from Fresh Notopterygium incisum	Chin. J. Clin. Ration. Drug Use		47	5	193-200	https://doi.org/10.13995/j.cnki.11-1802/ts.024904	Notopterygium incisum; Volatile oil; IR spectroscopy; Antibacterial; Antioxidant	The chemical composition of volatile oil from fresh Notopterygium incisum was studied, its infrared spectrum was constructed, and its antioxidant and antibacterial activities were analyzed. The volatile oil was obtained by steam distillation, and 91 chemical components were identified by GC-MS, with the main components being D-limonene (18.83%), gamma-terpinene (13.91%), apiol (13.16%), and carro…	Food Ferment. Ind.
Journal Article	Zhang, X.H.; Yang, S.X.	2010	Observation on Therapeutic Effect of Fresh Potato Slices in Treating Postpartum Perineal Edema	Mod. Nurs.		24	26	2403-2404	10.3969/j.issn.1009-6493.2010.26.033		Postpartum perineal edema refers to congestion and edema of the perineum in women after vaginal delivery, and is one of the common complications after childbirth. Due to the rich blood circulation in the perineal area and its proximity to the urinary and fecal passages, it is easily contaminated. If not treated promptly, it can cause perineal pain or incision infection. Previously, 50% magnesium …
Journal Article	Wang, J.; Deng, Q.; Ying, X.L.	2010	Efficacy of Fresh Potato Slices Combined with Hirudoid Ointment in Preventing Chemotherapy-Induced Phlebitis	Mod. Food Sci. Technol.		8	13	259-260	10.15912/j.cnki.gocm.2010.13.049	Chemotherapy-induced phlebitis; Prevention	Objective: To investigate preventive measures for chemotherapy-induced phlebitis. Methods: Ninety patients receiving intravenous chemotherapy were randomly divided into experimental group and control group. The experimental group received fresh potato external application combined with Hirudoid ointment topical application, while the control group received self-made ice pack cold compress followe…
Journal Article	Wang, X.J.; Shang, X.Y.; Quan, X.M.; Ou, Y.P.Z.	2007	Observation on Therapeutic Effect of Fresh Aloe vera in Treating Fat Emulsion Infusion Leakage	J. Chin. Med. Mater.		5	12	14-15	10.3969/j.issn.1674-4748.2007.12.006	Aloe vera; Fat emulsion; Extravasation; Disperse blood stasis	Objective
Journal Article	Huang, Q.Y.; Lu, S.J.; Guo, Q.L.; Ou, Q.Y.; Wu, S.J.	2020	Observation on Therapeutic Effect of Fresh Aloe vera in Treating Stage 2 Pressure Ulcers in Primary Hospitals	Nat. Prod. Res. Dev.		13	07	76-78	10.15887/j.cnki.13-1389/r.2020.07.039	Stage 2 pressure ulcer; Fresh Aloe vera; Hydrophilic dressing; Moist wound healing	Objective: To observe the clinical effect of fresh Aloe vera in treating stage 2 pressure ulcers. Methods: Sixty-four patients with stage 2 pressure ulcers admitted to the Department of Internal Medicine of Huaiji County People's Hospital from April 2018 to March 2019 were randomly divided into treatment group (n=32) and control group (n=32) using a random number table. The treatment group receiv…
Journal Article	Li, G.M.; Dai, J.Y.; Huang, W.P.; Hong, Y.F.; Chen, J.Q.	2003	Evaluation of Effect of Fresh Aloe vera External Application in Treating Phlebitis	Chin. J. Nat. Med.		9	2	92-93	10.3760/cma.j.issn.1674-2907.2003.02.003	Fresh Aloe vera; Treatment; Phlebitis	Objective: To investigate the efficacy of fresh Aloe vera external application in treating post-infusion phlebitis and provide reference for clinical treatment. Methods: Eighty-eight patients with phlebitis were randomly divided into experimental group (n=46) treated with fresh Aloe vera slices external application and control group (n=42) treated with 50% magnesium sulfate wet compress. Results:…
Journal Article	Zhao, K.H.; Zhou, F.; Yan, S.E.; Liu, D.B.; Xie, H.Q.	2020	Antioxidant and Anti-inflammatory Activity Evaluation and Chemical Component Analysis of Various Extracts from Fresh Lilium brownii			36	11	87-97	https://doi.org/10.13982/j.mfst.1673-9078.2020.11.0469	Lilium brownii; Extraction fraction; Antioxidant; Anti-inflammatory; Chemical constituents	In this study, the antioxidant and anti-inflammatory activities of the 80% ethanol extract and its fractions from fresh Longya lily (Lilium brownii) were evaluated using H2O2-induced cellular oxidative stress and LPS-induced cellular inflammation models. Results showed that the water-saturated n-butanol fraction (50 ug/mL) exhibited the strongest antioxidant activity, increasing SOD, GSH, and CAT…	Mod. Food Sci. Technol.
Journal Article	Wang, J.L.; Wang, Y.Q.; Li, T.; Wang, H.; Zhao, M.; Zhang, S.J.	2010	Chemical Constituents from Fresh Roots of Euphorbia fischeriana	J. Chin. Electron Microsc. Soc.		33	9	1406-1409	10.13863/j.issn1001-4454.2010.09.019	Euphorbia fischeriana; Chemical constituents	Objective: To study the chemical constituents from fresh roots of Euphorbia fischeriana. Methods: Silica gel column chromatography was used for isolation and purification, and compound structures were identified by spectroscopic analysis. Results: Fourteen compounds were isolated and identified as: 2,4-dihydroxy-6-methoxy-3-methylacetophenone (1), 12-deoxyphorbol-13-hexadecanoate (2), ethyl galla…
Journal Article	Zhang, L.N.; Meng, X.X.; Gao, Y.Q.; Guo, L.Y.; Yang, G.D.; Yang, F.L.	2019	GC-MS Analysis of Volatile Oils from Fresh and Dried Leaves of Quercus dentata and Study on the Flavor-Enhancing Effect of β-Glucosidase	J. Chin. Inst. Food Sci. Technol.		31	6	1062-1069	10.16333/j.1001-6880.2019.6.021	Quercus dentata leaf; Volatile oil; GC-MS; β-glucosidase	To study the chemical composition of volatile oil from Quercus dentata leaves and the aroma-enhancing effect of beta-glucosidase, volatile oils from fresh and dried leaves were extracted by steam distillation and analyzed by GC-MS. 32 compounds were identified from fresh leaves and 72 from dried leaves, indicating significant differences. The addition of beta-glucosidase increased the relative co…
Journal Article	Geng, Y.T.; Ning, H.; Zhou, J.; Kong, L.Y.	2004	Chemical Constituents of C27 Steroidal Saponins from Fresh Dioscorea panthaica	J. Lanzhou Univ. Med. Sci.			01	26-28		Dioscorea panthaica; Dioscoreaceae; protobioside; deltoside; 26-O-β-D-...; 22ξ; 26-triol 3-O-β-D-...	Objective: To study the chemical constituents of Dioscorea panthaica and search for new active substances. Results: Three C27 steroidal saponins were isolated and identified as protobioside I, deltoside II, and compound III. All three compounds were isolated from this plant for the first time. It is suggested that previously reported compounds from this plant may be enzymatic degradation products…
Journal Article	Hu, X.Q.; Zhu, Y.Y.; Chen, L.; Wu, Y.X.	2011	Extraction of Volatile Oil from Fresh Leaves of Chrysanthemum morifolium cv. 'Huangshan Gongju'	J. Gansu Agric. Univ.		37	3	210-214	10.13995/j.cnki.11-1802/ts.2011.03.013	Huangshan tribute chrysanthemum leaf; Steam distillation; Orthogonal experiment; Volatile oil	Volatile oils from fresh roots, stems, leaves, flowers, and dried leaves and flowers of Chrysanthemum morifolium (Huangshan tribute chrysanthemum) were extracted by steam distillation. The extraction conditions for fresh leaves were optimized by orthogonal experiment. Results showed the highest yield was from leaves. pH (5-9) had no significant effect, while particle size, soaking time, solid-liq…
Thesis	Ma, R.J.	2014	Analysis of Flavor Substances and Functional Components in Fresh and Pickled Perilla frutescens	Zhejiang J. Prev. Med.	Tianjin University of Science and Technology					Perilla frutescens; Pickling; Volatile constituents; Perillaketone; Ursolic acid; Rosmarinic acid; Lutein	Using two varieties of Perilla frutescens (green-leaf and purple-leaf) and their pickled purple-leaf perilla, volatile components and four functional components (perillaketone, ursolic acid, rosmarinic acid, lutein) were analyzed. Results: (1) 47 and 44 volatile components were identified from green-leaf and purple-leaf perilla, with perillaketone being most abundant (56.03% and 80.59%). (2) Peri…
Journal Article	Liu, J.L.; Zhang, Y.; Ma, X.; Deng, S.F.; Xing, D.M.; Sun, Y.J.; Wang, Y.L.	2019	Study on the Blood-Enriching Effect and Spectrum-Effect Relationship of Fresh and Dried Angelica sinensis in Blood-Deficient Rats	Hunan J. Tradit. Chin. Med.		44	11	2308-2316	10.19540/j.cnki.cjcmm.20190321.211	Fresh Angelica sinensis; Dried Angelica sinensis; Blood deficiency; Blood-tonifying effect; Spectrum-effect relationship	LC-MS chromatographic fingerprints of fresh and dried Angelica sinensis from 10 origins were established. A blood deficiency rat model was induced, and effects on physiological indicators were observed. Grey relational analysis and PLS regression were used to correlate common peak contents with blood-enriching efficacy. Both fresh and dried Angelica sinensis had blood-enriching effects (P<0.05). …
Journal Article	Zhang, Y.Y.; Li, X.Y.; Song, C.F.; Lei, J.Z.	1996	Electron Microscopy Sample Preparation Technique and Ultrastructural Observation of Fresh Polygonum multiflorum Tissue	Herald Med.			05	26			Electron microscopy sample preparation technique and ultrastructure observation of fresh Polygonum multiflorum tissue. The purpose was twofold: to explore the technical process for preparing fresh plant samples for electron microscopy, and to observe the ultrastructure of Chinese herbal medicine. Fresh Polygonum multiflorum tuberous roots, stems, and leaves were used.
Journal Article	Zhang, Y.; Chi, J.W.; Zhang, M.W.; Wei, Z.C.	2008	Study on Extraction Process of Total Flavonoids and Starch from Fresh Pueraria lobata	Chin. Wild Plant Resour.			03	73-77	10.16429/j.1009-7848.2008.03.006	Pueraria lobata; Total flavonoids; Starch; Extraction process	Based on the distribution of flavonoids and starch in Pueraria roots, extraction processes from phloem and xylem were investigated. Optimal conditions for total flavonoid extraction from phloem: 95% ethanol, solid-liquid ratio 1:8, 1 h, 3 extractions, achieving 75.43% rate. Optimal conditions for starch extraction from xylem: solid-liquid ratio 1:4, pH 8.5, 3 h, 25 C, achieving 85.35% rate, with …
Journal Article	Wang, Y.P.; Gao, Y.R.; Zhang, Q.N.; Xu, Q.H.; Wang, N.; Shi, W.B.; Hu, F.D.	2022	Chemical Constituents of 95% Ethanol Extract from Fermented Products of Fresh Codonopsis pilosula with Yeast	Chin. J. Anal. Lab.		48	05	45-50+56	10.13885/j.issn.1000-2812.2022.05.008	Fresh Codonopsis pilosula; Yeast fermentation; TLC; Column chromatography	Objective: To study the chemical constituents of the 95% ethanol extract from yeast fermentation product of fresh Codonopsis pilosula. Methods: Silica gel and semi-preparative LC were used for isolation, and structures were identified by NMR. Results: Seventeen compounds were isolated, including dodecane, 4-(4,4-dimethyl-2-vinyl-decyl)benzene-1,2-diol, mannitol, succinic acid, 3-O-acetylprotocate…
Journal Article	Yang, D.Y.; Lv, B.Y.; Xue, H.L.; Yang, Z.M.	2022	Isolation, Identification, Biological Characteristics and Toxin Accumulation of Postharvest Blue Mold Pathogen from Fresh Angelica sinensis	Acta Nutr. Sin.		57	02	74-81	10.13432/j.cnki.jgsau.2022.02.009	Angelica sinensis; Penicilliosis; Identification; Patulin	Objective: To investigate the main pathogenic species, biological characteristics, and toxin accumulation of penicilliosis in fresh Angelica sinensis during postharvest storage. Methods: The pathogen was identified by morphology and molecular biology. Factors affecting growth including temperature, pH, light, carbon and nitrogen sources were analyzed. Results: The main pathogen was Penicillium po…
Journal Article	Cai, L.; Fei, H.Y.	2003	Antibacterial Efficacy of Fresh Garlic and Vinegar-Pickled Garlic under Different Conditions	Henan J. Tradit. Chin. Med. Pharm.			7	80-81	https://doi.org/10.19485/j.cnki.issn1007-0931.2003.07.060			China Prev. Med. J.
Journal Article	Shang, X.; Zhao, F.; Zhuo, C.H.; Li, L.N.; Li, N.	2015	Nursing Experience of External Application of Fresh Herbs in Treating Non-Specific Low Back Pain	Cap. Med.		31	9	111-112	10.16808/j.cnki.issn1003-7705.2015.09.061	Non-specific low back pain; Fresh herbal medicine external application; Nursing care	Objective: To investigate the clinical efficacy of fresh herbal medicine external application for non-specific low back pain. Methods: 172 patients were randomly divided into control and observation groups (86 each). The observation group received fresh herbal medicine external application. Results: Total effective rate was 98.8% in observation group vs 86.0% in control group (P<0.05). Conclusion…
Journal Article	Hu, Z.H.; Bai, J.W.; Yang, W.X.; Liu, Y.P.; Sun, B.G.	2020	Analysis of Key Aroma Components in Fresh Amomum tsaoko	Clin. J. Tradit. Chin. Med.		41	16	173-178	10.7506/spkx1002-6630-20190827-290	Fresh Amomum tsao-ko; Solvent-assisted flavor evaporation; Aroma-active compounds; Key aroma compounds	Volatile components from fresh Amomum tsaoko shells and kernels from Nujiang, Yunnan were extracted by solvent extraction combined with solvent-assisted flavor evaporation and analyzed by GC-MS-olfactometry. Thirty aroma-active components were identified, including 13 alkenes, 10 alcohols, 6 aldehydes, and 1 ether. Based on odor activity values, 17 and 16 key aroma components were identified in s…
Thesis	Jia, X.S.	2021	Solid-State Fermentation Process of Fresh Codonopsis pilosula with Yeast and Its Component and Antioxidant Activity Study	Chin. J. Ethnomed. Ethnopharm.	Lanzhou University	硕士			10.27204/d.cnki.glzhu.2021.002311	Codonopsis pilosula (Baijiao); Solid-state fermentation; Chemical constituents; Antioxidant activity	This study designed a yeast solid-state fermentation method for fresh Codonopsis pilosula. Optimal conditions: temperature 30 C, water content 66%, inoculum 10%, fermentation period 48 h. After fermentation, oligosaccharide and dietary fiber decreased by 35.96% and 9.24%; polysaccharides, flavonoids, triterpenoids, total amino acids, fat, and lobetyolin increased by 47.89%, 69.85%, 56.14%, 46.04%…
Journal Article	Yu, Z.M.; Yang, M.Y.; Dong, Y.; Chen, L.J.; Li, H.Y.; Shou, D.	2013	Study on Correlation between Microstructure and Component Content in Fresh Atractylodes macrocephala Rhizomes	J. Basic Chin. Med.		32	5	675-677	10.3870/yydb.2013.05.041	Atractylodes macrocephala; Microstructural analysis; Oil cavity area ratio; HPLC fingerprint	Objective: To determine oil cavity diameter, density, and area proportion (Q value) in fresh Atractylodes macrocephala rhizomes from different origins, and to investigate the relationship between microstructure and component contents. Results: Q value was larger in Lin'an-1 and Pan'an-2 (Zhejiang), and smaller in Pan'an-1 and Taizhou-2. Peak areas and component contents were highest in Lin'an-1 a…
Journal Article	Ren, L.L.; Li, H.; Qian, X.; Chen, L.; Liu, H.; Liu, W.J.; Jiang, X.L.; Liang, Y.C.; He, B.L.; Chen, B.; Ye, J.; Chen, L.L.; Ge, Y.; Ge, D.E.; Huang, X.D.	2022	Chemical Constituents of Volatile Oils from Fresh and Aged Artemisia argyi Leaves	Molecules		41	11	39-42,55	10.3969/j.issn.1006-9690.2022.11.008	Artemisia argyi leaf; Volatile oil; Aging; GC-MS; Chemical constituents	Objective: To extract volatile oil components from fresh and aged Artemisia argyi leaves and compare their compositions. Methods: GC-MS was used for chemical composition detection. Results: 124 compounds were identified from aged leaf volatile oil and 117 from fresh leaf volatile oil. Conclusion: The chemical compositions are relatively similar, but the types and contents of volatile oil componen…
Journal Article	Zhang, Y.M.; Liu, Y.; Chen, Y.G.	2008	Analysis of Volatile Components from Fresh Leaves of Cinnamomum microanthum	J. Tradit. Chin. Med.		27	5	76-79	10.3969/j.issn.1000-0720.2008.05.020	Cinnamomum camphora; Volatile oil; GC/MS	Volatile oil from fresh leaves of Cinnamomum camphora was extracted by steam distillation and ether extraction. 49 compounds were identified by GC-MS, accounting for 95.9% of peak area, with a yield of 1.73%. Main compound types: monoterpenes (86.4%), sesquiterpenes (10.0%), aromatics (1.41%), and aliphatics (1.13%). The most abundant component was L-linalool (45.9%), followed by camphor (28.5%) …
Journal Article	Zhao, X.H.; Xu, Y.; Lin, J.; Xu, D.X.	2018	Evaluation and Analysis of Multiple Metal Elements in Fresh Gastrodia elata from Xiaocaoba	China Drug Store		9	22	5987-5992	10.3969/j.issn.2095-0381.2018.22.032	Fresh Gastrodia elata; Xiaocaoba; Metal elements; Safety evaluation	Objective: To analyze and evaluate 9 metal elements in fresh Gastrodia elata from Xiaocaoba, Yunnan. Methods: ICP-MS was used to detect Fe, Cu, Co, Mn, Ni, Se, As, Pb, and Hg, and the food safety index (IFS) method was used for assessment. Results: None of the 54 samples exceeded limits for Cu, Pb, As, and Hg per pharmacopoeia standards. Per GB 2762-2012 food standards, Pb exceeded limits in 40.7…
Journal Article	Wang, H.Z.; Chen, Z.Y.; Li, Z.Y.; Wang, R.G.; Zhou, Q.Y.	1956	Content and Utilization of Ascorbic Acid in Fresh Jujube	Cap. Food Med.			1	15-24	10.13325/j.cnki.acta.nutr.sin.1956.01.003		Fresh jujube has extremely high ascorbic acid content, surpassing most fruits and vegetables. Significant differences exist among varieties. Among the 16 fresh jujube varieties analyzed, content was generally above 300 mg per 100g, mostly between 400-600 mg, with the highest exceeding 1000 mg. Content decreased with ripeness; when jujubes softened, reduced ascorbic acid greatly decreased while de…	Acta Nutr. Sin.
Journal Article	Hu, X.Q., Zhao, W., Liao, C.P.	2026	Clinical Application and Basic Research Progress of Fresh Herbal Medicine in Refractory Diseases	Henan Tradit. Chin. Med.		22	6	228-233		Fresh medicinal herbs; refractory diseases; clinical application; basic research; review	The application of fresh medicinal herbs constitutes one of the distinctive clinical characteristics of traditional Chinese medicine (TCM), with its history tracing back to the origin and entire developmental course of TCM. Retaining the natural bioactivity of raw herbal materials, fresh medicinal herbs feature abundant active ingredients, superior quality and rapid therapeutic effects, exhibitin…
Journal Article	Lin, M.B.; Du, C.F.; Yang, G.F.	2002	Clinical Application and Research Progress of Fresh Herbal Medicine	Chin. J. Mod. Appl. Pharm.			4	78-80	https://doi.org/10.16368/j.issn.1674-8999.2002.04.059	Fresh herbal medicine; Clinical application	Traditional Chinese medicine is a valuable treasure created by the Chinese people through thousands of years of struggle against disease. Fresh herbal medicine is an important component of TCM. Due to historical reasons and environmental constraints, the clinical application of fresh herbs has not been fully utilized. Currently, dried products dominate clinical practice with fresh herbs rarely us…	Acta. Chin. Med.
Journal Article	Hao, J.D.	2009	Historical Evolution of Fresh Herbal Medicine Development	Mod. Dig. Interv.		16	21	42-44	10.3969/j.issn.1005-8257.2009.21.021		My involvement in fresh herbal medicine research benefited from Professor Xie Haizhou of the China Academy of Chinese Medical Sciences. In the 1960s, due to limitations in sourcing and preservation, fresh herbs significantly declined. By the late 1980s, dried products had basically replaced fresh herbs in clinical practice, with virtually no supply or demand in major cities. Many TCM professional…
Journal Article	Xu, Y.M.	2009	Clinical Observation on Treatment of Chronic Colitis with Fresh Herbal Medicine Two-Step Method	Fujian J. Tradit. Chin. Med.		21	3	213-214	10.16448/j.cjtcm.2009.03.011	Chronic colitis; Fresh herbal medicine; Bupi Yichang Pills; Two-step method	Objective: To observe the clinical efficacy of the two-step fresh herbal medicine method in treating chronic colitis. Methods: 120 patients with chronic colitis were randomly divided into 2 groups. The treatment group (60 cases) received the two-step fresh herbal medicine method, while the control group (60 cases) received Bupi Yichang Pills. Both groups were treated for 3 months. Results: There …
Journal Article	Zhang, S.	2001	Treatment of 37 Cases of Toothache by Fresh Herbal Medicine Ear Canal Administration with Meridian Conduction	Liaoning J. Tradit. Chin. Med.			1	28	10.3969/j.issn.1007-8517.2001.01.021	Toothache; Brassica leaf; Earthworm; Ear canal; Meridian acupoints	Ear drops for treating toothache achieved satisfactory results. A summary of 37 cases is presented. Among 37 cases, 29 were male and 8 female, aged 35-59 years (average 47). Fifteen cases had received Western medicine treatment. Clinical diagnoses included 14 cases of dental caries, 13 of periodontitis, and 10 of trigeminal neuralgia.
Journal Article	Hao, J.D.	1999	Storage and Preservation Methods of Fresh Herbal Medicine	Lishizhen Med. Mater. Med. Res.			03	37-39		Fresh herbal medicine; Preservation; Storage	Effective storage and preservation methods are crucial for clinical application of fresh herbs. In the past, long-established traditional Chinese pharmacies in major cities could supply various fresh herbal products year-round, inseparable from years of preservation techniques. Herbal preservation is time-consuming, labor-intensive, space-occupying, and损耗-prone, thus neglected by operators in rec…
Journal Article	Jia, L.Q.; Cui, F.N.	2010	Disease-Curing and Dietotherapeutic Effects of Fresh Herbal Medicine	Ginseng Res.		17	13	39	10.3969/j.issn.1005-8257.2010.13.022		Chinese herbal medicine has a long history and unique efficacy, and fresh herbs represent a special feature of traditional medicine. Before the formation of the TCM medical system, ancient people used wild flowers and grasses to treat various diseases, giving rise to the vivid legend of Shennong tasting hundreds of herbs, fully reflecting that fresh herbs are the original source of Chinese herbal…
Journal Article	Tian, S.; Chen, D.D.; Hu, Z.D.; Peng, M.F.; Kang, L.; Song, J.P.; Bai, M.; Miao, M.S.	2022	Current Application Status and New Thoughts on the Mechanism of Action of Fresh Herbal Medicine	J. Jilin Agric. Univ.			6	203-207	10.13412/j.cnki.zyyl.2022.06.008	Fresh herbal medicine; Application status; Mechanism of action; Component ratio; Property-efficacy correlation	Fresh herbal medicine is one of the characteristics of clinical TCM medication, playing an irreplaceable role since ancient times. This paper analyzes the characteristics and advantages of fresh herbs from the perspectives of medicinal properties, clinical application, pharmacological effects, and chemical composition, sorts out the application and current status from three angles (external treat…	Pharmacol Clin Chin Meter Med
Journal Article	Kang, M.; Park, S.; Son, S.; Noh, Y.; Jang, D.; Lee, S.	2024	Anti-Aging and Anti-Inflammatory Effects of Compounds from Fresh Panax ginseng Roots: A Study on TNF-α/IFN-γ-Induced Skin Cell Damage	Guizhou Med. J.		29	22		10.3390/molecules29225479	MMP-1; P. ginseng; ROS; TNF-α/IFN-γ; Anti-aging; Anti-inflammatory; Ginsenoside Rf; Skin barrier	Panax ginseng (Korean ginseng) is renowned for its health-promoting properties, attributed to its bioactive compounds, including saponins, polyphenols, and polysaccharides, which possess both antioxidant and anti-aging activities. This study investigated the anti-aging and anti-inflammatory effects of compounds isolated from the hot water extract of fresh P. ginseng roots, evaluating their resist…
Journal Article	Jiang, Q.L.	2009	Clinical Application and Promotion of Fresh Herbal Medicine	J. Pediatr. Tradit. Chin. Med.		24	3	536-538	10.3969/j.issn.1003-8914.2009.03.095	Fresh herbal medicine; Clinical application; Promotion	This paper reviews the basic situation of clinical application of fresh herbs by历代 physicians, the current status of clinical application including main indications, usage methods, and storage preservation methods. Combined with existing problems in fresh herb application and China's advantages in fresh herb resources, some suggestions are put forward for the clinical application and promotion of…
Journal Article	Zhang, X.L.; Kuang, S.Y.; Song, Y.G.; Miao, M.S.	2022	Clinical Application Characteristics and Theoretical Analysis of Fresh Herbal Medicine	China Pharm.		63	19	1812-1815	10.13288/j.11-2166/r.2022.19.003	Fresh Chinese medicinal material; Drug characteristics; Warm disease	Fresh herbal medicine has extensive clinical application records in ancient TCM texts and distinctive features in modern clinical application. Through analysis of the medicinal properties and efficacy characteristics of fresh herbs in treating excess heat syndrome, deficiency heat syndrome, exterior syndrome, qi-yin deficiency syndrome, and other aspects, the application theories of fresh herbs a…	J. Tradit. Chin. Med.
Journal Article	Zhou, X.L.L.L.	2001	Historical Evolution, Current Status and Countermeasures of Fresh Herbal Medicine	J. Taishan Med. Coll.			06	58-59		Evolution of fresh herbs; Existing problems; Dosage form reform
Journal Article	Li, C.X.; Miao, J.X.; Yu, Y.X.; Li, X.M.; Miao, M.S.	2022	Efficacy Characteristics of Fresh Herbal Medicine and the Effect of Drying on Its Material Basis	Zhejiang J. Integr. Tradit. West. Med.		37	11	6652-6656		Fresh Chinese medicine; Efficacy characteristics; Drying; Active ingredients; Effects	Fresh herbal medicine has unique advantages in clinical use. This paper discusses the efficacy characteristics of fresh herbs and the impact of drying on the material basis of fresh herbs, reviews the efficacy characteristics and modern pharmacological effects of fresh herbs in literature, and analyzes the effects of drying on moisture and active components (volatile and non-volatile). It was fou…
Journal Article	Zhao, A.Q.	2015	Business Insights of Fresh Medicinal Materials	Zhejiang J. Tradit. Chin. Med.			18	50			Since last year, a trend of consuming fresh medicinal materials has emerged in domestic pharmacies. Fresh medicinal materials refer to herbs directly transported to consumers after harvesting without drying, such as fresh Dendrobium, fresh ginseng, and fresh Cordyceps. Unlike the operation模式 of TCM decoction pieces, fresh medicinal materials are positioned as food ingredients rather than for trea…
Journal Article	Cui, G.J.; Xu, Y.	2015	Fresh Glehnia littoralis	Northwest Pharm. J.		22	1	58-58			Winter is the season prone to coughing. Dry air is the main cause of dry cough, and doctors usually add yin-nourishing Chinese herbs to prescriptions.
Journal Article	Zhu, L.Y.; Luo, Y.R.; Guo, Y.	2018	Clinical Study on Fresh Scutellaria barbata External Application as Adjuvant Treatment for Limb Swelling and Pain Caused by Snake Bite	J. Med. Pharm. Chin. Minorities		14	12	190-191		Snake venom poisoning; Limb swelling and pain; Fresh herbal medicine; Scutellaria barbata	Objective: To evaluate the clinical efficacy of fresh Scutellaria barbata external application as adjuvant treatment for limb swelling and pain caused by venomous snake bites. Methods: 114 patients were randomly divided into blank control, observation, and常规 control groups (38 each). The observation group received fresh Scutellaria barbata external application, while the常规 control group received …	Asia Pac. Tradit. Med.
Journal Article	Li, X.Y.; Wang, Y.; Liu, J.H.; Ge, M.L.; Chang, H.S.	2017	Comparison of Procoagulant Efficacy and Components of Fresh and Dried Sisheng Pill Decoction	J. Emerg. Tradit. Chin. Med.		37	03	420-422	10.16367/j.issn.1003-5028.2017.03.0147	Sisheng Pills; Fresh herbal medicine; Dried medicinal material	Objective: To study the differences in efficacy and成分 between Sisheng Pills decoction made from fresh and dried herbs. Methods: Rats were administered Sisheng Pills decoction from fresh and dried herbs. Coagulation time was measured manually; HPLC-MS analyzed成分 differences. Results: APTT was significantly shortened in both fresh and dried herb groups compared to blank group (P<0.05), with the fre…
Journal Article	Pang, C.; Zhang, X.L.; Zhang, X.L.; Ye, X.J.; Huang, M.	2021	Effect of Fresh Dendrobium officinale on Autophagy and Tumor Suppressor Gene Expression in Lung Adenocarcinoma Xenograft in Nude Mice	Beijing J. Tradit. Chin. Med.		40	2	163-169	10.3870/j.issn.1004-0781.2021.02.003	Dendrobium officinale; Lung cancer; Beclin1; EGF	Objective: To investigate the inhibitory effect and mechanism of fresh Dendrobium officinale on lung adenocarcinoma transplanted tumors. Methods: 30 nude mice were randomly divided into 6 groups. Results: Compared with model control group, Beclin1 positive expression rate increased in cyclophosphamide and medium/high-dose Dendrobium groups (P<0.05). Ki67 positive expression rate decreased in cycl…	Her. Med.
Journal Article	Chen, M.L.; Wu, B.L.; Zhao, Z.R.; Liu, H.; Zhang, Z.G.; Wu, Y.G.	2024	Application and Modern Research Overview of Fresh Dendrobium officinale	China Naturop.		41	23	3424-3434	10.13748/j.cnki.issn1007-7693.20231888	Fresh Dendrobium officinale; Application; Chemical constituents; Pharmacological effects	Dendrobium officinale is a traditional precious Chinese herbal medicine with a long history of fresh product application. Through reviewing relevant literature and standards, systematic analysis of its application, chemical composition, and pharmacological effects revealed: clinical use in chronic gastric diseases, acute高热 conditions, and adjuvant treatment of malignant tumors; chemical component…
Journal Article	Wang, C.L.	2001	Treatment of Acute Mastitis with Fresh Semiaquilegia adoxoides	Guangxi J. Tradit. Chin. Med.		15	4	62		Semiaquilegia adoxoides; Mastitis	Acute mastitis is an acute suppurative infection of the breast, a common disease in lactating women, often caused by milk stasis and bacterial invasion. Clinical data: 14 cases of acute mastitis patients were treated with single oral fresh Semiaquilegia root without any other medication. Among them, 10 cases (71.4%) were cured with one dose, 3 cases (21.4%) with two doses, 1 case (7.2%) with thre…	Prim. J. Chin. Materia. Medica.
Journal Article	Yu, Z.B.; Feng, W.X.; Zhang, Y.Z.; Gan, G.X.	2017	Clinical Study on Fresh Dendrobium Gel in Intervening Chronic Gastritis with Yin-Deficiency Constitution	Sichuan J. Tradit. Chin. Med.		22	6	765-768	10.3969/j.issn.1672-2159.2017.06.002	Fresh Dendrobium gel; Yin deficiency constitution; TCM constitution identification	Objective: To study the clinical efficacy of fresh Dendrobium gel in improving symptoms and constitution deviation of chronic gastric disease with yin-deficiency constitution. Methods: 100 patients were randomly divided into treatment group (50) and control group (50). The control group received omeprazole, while the treatment group additionally received fresh Dendrobium gel for 2 months. Results…
Journal Article	Chen, Y.; Li, H.; Ma, K.; Zheng, J.Q.; Chen, X.; Lv, S.G.	2021	Clinical Study on Fresh Dendrobium Combined with Ovulation-Promoting Decoction in Treating Infertility due to Follicular Dysplasia with Kidney Yin Deficiency	Chin. Tradit. Pat. Med.		52	3	7-9	10.3969/j.issn.1000-338X.2021.03.003	Infertility; Poor follicular development; Kidney Yin deficiency; Fresh Dendrobium; Cuoluan Heji	Objective: To observe the effect of fresh Dendrobium combined with经验方 Cuhuan合剂 on infertility due to kidney-yin deficiency type follicular dysplasia. Methods: 60 patients were randomly divided into control group (clomiphene alone) and observation group (clomiphene plus fresh Dendrobium combined with Cuhuan合剂) for 3 menstrual cycles. Results: Both groups showed increased maximum follicle diameter …
Journal Article	Miao, J.; Li, Q.W.; Li, R.Q.; Ma, Y.; Zhao, J.; Jia, J.W.; Yuan, G.Y.	2009	Clinical Study on the Protective Effect of Fresh Rehmannia glutinosa on Intestinal Mucosal Barrier Injury	Chin. J. Med. Guide		36	3	386-387	10.13192/j.ljtcm.2009.03.69.miaoj.068	Fresh Rehmannia glutinosa; Intestinal mucosal barrier; Endotoxin; D-lactic acid	Objective: To observe the protective effect of fresh Rehmannia on intestinal mucosal barrier and explore its mechanism. Methods: 60 patients with chronic hepatitis B were randomly divided into fresh Rehmannia juice treatment group and lactulose control group. Results: Both groups showed improvement in symptoms and liver function, with the treatment group being superior. Plasma endotoxin and D-lac…
Journal Article	Ma, N.; Gao, M.J.; Zeng, J.; Chen, Z.J.; Wang, C.L.	2004	Comparison of Saponin Contents between Fresh and Dried Panax notoginseng	Chin. J. Exp. Tradit. Med. Formulae		35	1	96-97				Chin. Trad. Herbal Drugs
Journal Article	Zhang, N.; Huang, X.; Yue, H.; Liu, S.Y.	2021	Effect of Storage Time of Fresh Panax ginseng on Saponin Components in Its Processed Products	J. Asian Nat. Prod. Res.		32	3	592-596	https://doi.org/10.3969/j.issn.1008-0805.2021.03.22	Fresh Panax ginseng; Storage time; Processing and preparation; Ginsenoside	Objective: To study the effect of storage time of fresh ginseng on saponin contents in its processed products (sun-dried and red ginseng). Methods: Disease-free fresh ginseng from the same origin was stored at 4 C for 0-11 weeks. Samples were taken weekly and processed into sun-dried and red ginseng. 20 ginsenosides were simultaneously determined by UPLC-MS/MS. Results: The contents of 13 ginseno…	Lishizhen Med. Materia. Medica. Res.
Journal Article	Hu, T.T.; Chen, L.; Li, W.; Zhang, J.; Dong, L.; Ding, C.B.; Zheng, Y.N.	2014	Hypoglycemic Effects of Fresh Panax ginseng and Sun-Dried Panax ginseng on High-Fat Diet and STZ-Induced Type 2 Diabetic Rats	J. Anhui Tradit. Chin. Med. Coll.		26	2	16-19	https://doi.org/10.19403/j.cnki.1671-1521.2014.02.005	Sun-dried Panax ginseng; Fresh Panax ginseng; Type 2 diabetes; Blood glucose	Objective: To study the hypoglycemic effects of sun-dried ginseng and fresh ginseng on diabetic rats induced by high-fat diet and STZ. Methods: Type 2 diabetic rat model was established. Rats were randomly divided into model, insulin (0.5 U/kg), sun-dried ginseng (600 mg/kg), and fresh ginseng (600 mg/kg) groups. Results: Fasting blood glucose improved in both ginseng groups compared to model gro…	Ginseng Res.
Journal Article	Ma, D.S.; Gao, F.F.; Li, W.; Gong, X.J.; Zheng, Y.N.	2013	Comparative Study on Adenosine and L-Pyroglutamic Acid Contents in Fresh Panax ginseng and Its Processed Products	J. Chin. Med. Mater.		35	1	36-39	https://doi.org/10.13327/j.jjlau.2013.01.007	Fresh Panax ginseng; Sun-dried Panax ginseng; Red Panax ginseng; Adenosine; L-pyroglutamic acid	Using 6-year-old fresh ginseng, sun-dried ginseng, and red ginseng as materials, determination methods for adenosine and L-pyroglutamic acid were established by RP-HPLC. Results showed adenosine content ranged 0.332-0.457 mg/g and L-pyroglutamic acid content ranged 0.315-1.056 mg/g. Both contents showed regular变化 patterns, being highest in fresh ginseng, followed by processed products. Therefore,…	J. Jilin Agr. Univ.
Journal Article	Qi, J.; Jia, Q.; Guo, X.B.; Fan, X.F.	2014	Clinical Application of Fresh Taraxacum mongolicum External Application in Acute Mastitis	Tradit. Chin. Med. Res.			4	360-361	10.3969/j.ISSN.1000-744X.2014.04.028		Acute mastitis is an acute diffuse suppurative infection of the breast, common during lactation. Traditional treatment uses antibiotics. From March 2009 to September 2012, the author used fresh Taraxacum (dandelion) external application to treat acute mastitis with satisfactory results.
Journal Article	Zhang, Y.N.; Hui, X.X.; Qin, G.; Zhao, Y.Y.; Miao, M.S.; Bai, M.	2022	Literature Textual Research and Modern Clinical Application of Fresh Taraxacum mongolicum	Clin. J. Chin. Med.		37	8	4599-4603		Fresh herbal medicine; Taraxacum mongolicum; Textual research of ancient texts; Modern application; Processed product	Fresh herbal medicine has a long history and important clinical value in TCM clinical application. From modern pharmacological research, the active components in fresh herbs are more completely and fully preserved. Compared with processed products, fresh herbs effectively prevent the destruction and loss of active components and structures. With the deepening of modern medical research, the clini…	China. J. Trad. Chin. Med. Pharm.
Thesis	Zhang, Y.N.	2022	Preparation of Freeze-Dried Fresh Taraxacum mongolicum Decoction Pieces and Study on Its Heat-Clearing, Detoxifying, Swelling-Reducing and Diuretic Effects	Food Sci. Technol.	Henan University of Chinese Medicine				10.27119/d.cnki.ghezc.2022.000049	Fresh Taraxacum mongolicum; Freeze-dried decoction pieces; Optimal process; Auricular swelling; Positive sores; Benign prostatic hyperplasia	Objective: To prepare fresh dandelion freeze-dried decoction pieces and establish the optimal preparation process; to compare the pharmacodynamic effects of fresh, freeze-dried, and sun-dried dandelion on ear swelling, positive sores, and prostatic hyperplasia models. Methods: Optimal freeze-drying parameters were established. Pharmacodynamic studies were conducted on mice ear swelling model, rat…
Journal Article	Jiang, L.; Hong, J.X.	2008	Clinical Application of Fresh Chinese Herbal Medicine in Pediatrics	Bull. Chin. Mater. Med.			05	52-54		Fresh Chinese medicinal material; Pediatric clinical practice; Review	This paper reviews the research progress of fresh Chinese herbal medicine in the past 10 years and its application in treating various pediatric diseases, and proposes existing problems. It suggests that fresh Chinese herbal medicine has broad application prospects in pediatrics and deserves more attention and重视.
Journal Article	Zhou, J.G.	1997	Fresh Chinese Herbal Medicine Awaiting Development	Farm Prod. Process.			7	43-44		Fresh Chinese medicinal material
Journal Article	Zhang, Y.Q.; Li, P.; Wang, J.C.; Li, J.	2006	Analysis of Volatile Oil Components in Fresh and Dried Cynanchum paniculatum	North. Fruits		31	14	1205-1206	10.3321/j.issn:1001-5302.2006.14.022		Cynanchum paniculatum is the dried root and rhizome of Cynanchum paniculatum (Bge.) Kitag. (Asclepiadaceae). Recent studies have analyzed volatile components in Cynanchum paniculatum and its different parts, revealing complex composition with significant pharmacological activities. During standardized cultivation research, a comparative analysis of volatile components was conducted between fresh …
Journal Article	Xu, L.; Wang, G.N.; Xu, X.; Song, P.S.; Chen, H.	2018	Clinical Observation on Treatment of Children's Wind-Heat Common Cold with Fresh Houttuynia cordata	Guizhou Agric. Sci.		39	10	1153-1154	10.3969/j.issn.1004-7115.2018.10.031	Fresh Houttuynia cordata; Pediatric wind-heat common cold; Clinical effect	Objective: To study the clinical effect of fresh Houttuynia cordata in treating pediatric wind-heat common cold. Methods: 50 children with wind-heat cold were divided into control group (Yinqiao San plus dried Houttuynia cordata) and experimental group (fresh Houttuynia cordata). Results: The effective rate was 96.0% in experimental group vs 72.0% in control group (P<0.05). Cough symptom improvem…
Journal Article	Hong, J.X.; Feng, B.J.; Wu, H.F.; Xu, S.Y.; Sun, D.H.; Gao, Y.W.; Sun, J.Y.; Tang, F.D.	2012	Related Research on Fresh and Dried Houttuynia cordata	J. Tianjin Agric. Coll.		22	2	144-145		Houttuynia cordata; Fresh product; Dried product; Pharmacodynamics; Pharmacy	Houttuynia cordata, as a traditional Chinese medicine used for both medicinal and food purposes, has been applied among the people for over a thousand years. The original plant is the whole herb of Houttuynia cordata Thunb. (Saururaceae). According to Bencao Gangmu, it has effects of clearing heat, detoxifying, and discharging pus. It is currently widely used clinically for acute respiratory trac…	Zhejiang. J. Integr. Tradit. Chin. West. Med.
Journal Article	Hong, J.X.; Xu, S.Y.; Jiang, L.; Tang, F.D.	2013	Analysis of Volatile Oil Components in Fresh Houttuynia cordata	Chin. J. Tradit. Chin. Med.		48	5	375-377	10.3969/j.issn.0411-8421.2013.05.051	Houttuynia cordata; Steam distillation; Volatile oil; GC-MS	Houttuynia cordata is the fresh whole herb of Houttuynia cordata Thunb. (Saururaceae). The volatile oil it contains is one of its main active components. The young leaves and roots can be used for both medicine and food, and have been widely applied clinically. The author isolated and identified the volatile components, and the results are reported as follows.	Zhejiang Tradit Chin Med J
Journal Article	Liu, F.; Liu, X.; Lv, B.X.; Wang, Y.M.; Li, J.G.	2024	Effect of Fresh Medicinal Materials in Treating Unstable Angina and Its Impact on Cytokine Levels	Chin. J. Pharmacoecon.		39	5	135-141	10.3969/j.issn.1004-2407.2024.05.021	Fresh medicinal materials; Unstable angina; Qi deficiency and blood stasis syndrome	Objective: To investigate the difference in efficacy between fresh medicinal materials and processed decoction pieces in treating unstable angina pectoris (UAP) with qi deficiency and blood stasis type. Methods: UAP patients were randomly divided into control, decoction piece, and fresh herb groups (36 each). Results: The fresh herb group showed significantly better improvement in angina attack f…
Journal Article	Wei, L.L.; Guo, Y.R.	2015	Clinical Observation on 40 Cases of Chronic Pelvic Inflammatory Disease with Damp-Heat Stasis Syndrome Treated with Fresh Yao Medicine	Shanghai Med. Pharm. J.		21	02	8-9	10.16041/j.cnki.cn15-1175.2015.02.005	Chronic pelvic inflammatory disease; Fresh product; Yao medicine; Damp-heat stasis syndrome; Clinical efficacy	Objective: To observe the clinical efficacy and safety of Yao medicine in treating chronic pelvic inflammatory disease. Methods: 80 patients with chronic pelvic inflammatory disease (damp-heat stasis type) were randomly divided into control group (Yinjia煎) and observation group (fresh Yao medicine). Results: Total effective rate was 97.5% in observation group vs 82.5% in control group (P<0.05). N…
Journal Article	Lin, Y.F.; Xu, Y.M.; Li, Y.X.; Chen, C.Z.	2010	Treatment of 70 Cases of Chronic Ulcerative Colitis Mainly with Fresh Medicinal Materials	Clin. Focus		19	7	1225-1226	10.3969/j.issn.1004-745X.2010.07.089	Chronic ulcerative colitis; Fresh product; Traditional Chinese Medicine	Objective: To observe the clinical efficacy of fresh herb-based treatment for ulcerative colitis (UC). Methods: 140 UC patients were randomly divided into treatment group (70 cases, fresh herb-based two-step treatment) and control group (70 cases, Bupi Yichang Pills orally). Both groups were treated for 3 months. Results: Total effective rate was 90.00% in treatment group vs 61.43% in control gro…
Journal Article	Gao, X.J.; Wang, C.S.	2013	Introduction to the Application of Fresh Dendrobium officinale	For. By Prod. Special. China		32	07	543-544	10.16025/j.1674-1307.2013.07.002	Dendrobium officinale; Fengdou (Dendrobium stems); New product; Clinical application	Fresh Chinese herbal medicine for disease prevention and treatment is a characteristic of TCM medication. Dendrobium officinale is a rare and precious Chinese herbal medicine, and its fresh product is an excellent product for both medicinal and food use. This paper introduces the source, chemical composition, and efficacy of Dendrobium officinale, and explains from the aspects of efficacy, clinic…
Journal Article	Zhang, N.H.	2003	External Use of Fresh Oxalis corniculata	Chem. Enterp. Manag.			04	28	10.19621/j.cnki.11-3555/r.2003.04.038
Journal Article	Liu, B.M.; Liang, K.N.; Huang, P.; Mo, J.G.	2003	Analysis of Amino Acid Components in Fresh Typhonium flagelliforme and Its Dried Medicinal Material	Chin. Trop. Med.		26	6	51-52	10.3969/j.issn.1003-0719.2003.06.030	Typhonium flagelliforme; Amino acids; Component analysis	Objective: To analyze the amino acid components in Typhonium flagelliforme. Methods: Using an L-8800 automatic amino acid analyzer, the amino acid composition of fresh Typhonium flagelliforme and its dried medicinal material was analyzed. Free and hydrolyzed amino acid contents were determined and compared. Results: 17 amino acids were identified. Total free amino acids in fresh product: 75.18 mg…	Guangxi J Tradit Chin Med
Journal Article	Wang, L.N.; Chen, J.; Yang, M.H.; Chen, S.L.; Liu, T.N.	2008	Comparison of Effective Components in Residue and Juice of Fresh Cistanche deserticola	J. Ginseng Res.		39	12	1887-1889	10.3321/j.issn:0253-2670.2008.12.044	Cistanche deserticola; Polysaccharides; Total phenylethanoid glycosides; Echinacoside; Verbascoside	Objective: To compare the effective成分 contents between fresh Cistanche deserticola residue and juice, and conduct preliminary medicinal research. Methods: Polysaccharides were determined by sulfuric acid-phenol method; phenylethanoid glycosides by macroporous resin-UV spectrophotometry; echinacoside and verbascoside by HPLC. Results: Except for polysaccharides, the contents of other active compon…
Journal Article	He, C.H.; Luo, Q.	1998	External Application of Fresh Senecio scandens in Treating Surgical Infectious Diseases	China Brew.			11	39		Surgical infection; External application of Chinese herbs; Senecio scandens
Journal Article	Zhang, J.P.; Yao, H.; Cai, L.Y.; Zhang, C.H.; Xiang, W.H.; Chen, S.Y.	2005	Comparative Study on Macro and Trace Element Contents of Fresh-Processed Whole Scorpion and Commercially Available Scorpion Medicinal Material	Chem. J. Chin. Univ.		27	12	1414-1416	10.3969/j.issn.1001-1528.2005.12.016	Scorpio (Buthus martensii); Processing; Macroelements; Trace elements; Emission spectrometry	Objective: To investigate the differences in macro and trace element contents between fresh-processed and commercially available whole scorpion, and elucidate the scientific basis of fresh processing. Methods: Emission spectrometry was used to determine Ca, Mg, Fe, Cu, Zn, Mn, and Pb contents. Results: Ca and Mg contents in fresh-processed scorpion were significantly lower than in commercial scor…
Journal Article	Zheng, J.; Li, G.D.	2010	Study on the Chemical Constituents of Houttuynin in Fresh and Dried Houttuynia cordata	Nat. Prod. Bioprospect.		12	4	690-691	10.3969/j.issn.1009-0959.2010.04.092	Houttuynia cordata; Houttuynin; Chemistry	Objective: To study the chemical components of houttuynin in fresh and dried Houttuynia cordata. Methods: Fresh and dried Houttuynia cordata were extracted with ether, separated by rapid silica gel column chromatography, and identified by TLC and MS. Results: Decanoyl acetaldehyde (houttuynin) and methyl nonyl ketone were isolated. Conclusion: Houttuynin is unstable and easily converted to methyl…
Journal Article	Wu, H.M.; Xu, S.N.; Wang, X.P.; Jin, F.Y.	2013	GC-MS Analysis of Petroleum Ether Extracts from Fresh Musa basjoo Root Juice and Dried Musa basjoo Root Water Decoction	J. Ethnopharmacol.		19	14	97-100	10.11653/syfj2013140097	Musa basjoo root; Juice extract; Water decoction; Petroleum ether extract; GC-MS	Objective: To explore the reason why fresh banana root juice rather than dried banana root decoction is emphasized for treating wasting-thirst disease (消渴), providing reference for rational utilization. Methods: Fresh banana root juice and dried banana root decoction were extracted with petroleum ether and analyzed by GC-MS. Results: 54 chemical components were identified from fresh banana root j…
Journal Article	Wang, H.; Sun, J.; Liu, J.; Shao, H.; Zhou, Z.; Chen, R.; Kang, J.	2025	Characterization of Homoisoflavonoids in Fresh and Dried Portulaca oleracea L. by HPLC-DAD-ESIMS2	Bioorg. Chem.		27	6	879-891	10.1080/10286020.2025.2482057	HPLC-DAD-ESIMS2; Portulacaceae; Fragmentation pathway; Fresh and dried Portulaca oleracea; Homoisoflavonoid	In the study, three types of homoisoflavonoids were isolated from the roots of fresh Portulaca oleracea L. The electrospray ionization (ESI) mass spectral fragmentation pathways of these compounds were proposed. The fragmentation rules were successfully applied for the analysis of the homoisoflavonoids of the fresh and dried Portulaca oleracea L. A total of 28 homoisoflavonoids were identified or…
Journal Article	Zhang, T.R.	1994	Experience of External Use of Fresh Arisaema erubescens	J. Jiangxi Coll. Tradit. Chin. Med.			7	310		Detumescence and analgesia; Araceae plant; Parotid swelling; External application treatment; Ribavirin; Herpes zoster (waist); Mumps; Parotid swelling; Herpes zoster; Fangfeng Tongsheng Pills
Journal Article	Fei, G.S.X.H.	1997	Treatment of 97 Cases of Recurrent Epistaxis in Adolescents with Fresh Imperata-Derived Drink	J. Linyi Univ.			05	26-27		Fresh Imperata-Lotus Node Decoction; Epistaxis	Fresh Maogen Oujie Decoction for treating recurrent epistaxis in adolescents: 97 cases. In recent years, targeting the high incidence of recurrent epistaxis in local adolescents, a treatment method acceptable to young people, especially children, was explored through clinical practice, achieving good results.
Journal Article	Zhao, Y.; Wen, X.; Cui, J.; Wu, W.	2006	Extraction and Salting-Out Purification of Alpha-Galactosidase and Beta-Glucosidase from Fresh Roots of Rehmannia glutinosa	Acta Agric. Boreali Sin.		29	2	137-9			OBJECTIVE: To extract and preliminarily purify alpha-galactosidase and beta-glucosidase from the fresh roots of Rehmannia glutinosa. METHODS: With the enzyme activity as a criterion, the best procedure of extraction was selected though orthogonal design method, and the desired saturation of ammonium sulfate in two-step salting-out was settled by gradient sedimentation of root extract according to…
Journal Article	Kong, X.L.; Peng, M.F.; Li, C.H.; Fang, X.Y.; Miao, M.S.	2024	Ancient and Modern Clinical Application and Modern Research Analysis of Fresh Portulaca oleracea	Chin. J. Basic Med. Tradit. Chin. Med.		39	10	5566-5571		Chinese materia medica; Fresh herbal medicine; Portulaca oleracea; Modern research; Clinical application	Fresh herbal medicine is a summary of thousands of years of medical experience in TCM, with irreplaceable advantages. Fresh herbal decoction pieces will be a new direction and trend for TCM development. Fresh Portulaca oleracea is widely used clinically for both external and oral application. Modern pharmacological studies show that its alkaloid, flavonoid, and fatty acid contents are significant…
Journal Article	Zhang, K.; Niu, G.S.; Deng, L.; Li, Y.C.	2016	Effect of Aqueous Extract of Fresh Phragmites communis Rhizome on Cellular Immune Function in Mice	Mod. Food		29	10	68-70		Fresh Phragmites communis rhizome water extract/effect; Cellular immune function; 24 h paw swelling degree; Lymphocyte percentage; Transitional cell percentage; Animals; Mice	Objective: To study the effect of fresh Phragmites communis (reed rhizome) water extract on cellular immune function in mice. Methods: Kunming mice were randomly divided into solvent control, high-dose (22.5 g/kg), medium-dose (7.5 g/kg), and low-dose (3.75 g/kg) groups (12 each). Results: Compared with solvent control, the high and medium dose groups showed increased 24 h footpad swelling, with …	Tradit. Chin. Med. Res.
Journal Article	Sun, X.Y.; Deng, L.; Zhao, Y.H.; Li, Y.C.	2016	Effect of Aqueous Extract of Fresh Phragmites communis Rhizome on Non-Specific Immune Function in Mice	Guangdong Sci. Technol.		36	9	1525-1527	https://doi.org/10.16367/j.issn.1003-5028.2016.09.0622	Fresh Phragmites communis rhizome; Water extract; Non-specific immune function; Mice	Objective: To study the effect of fresh Phragmites communis water extract on non-specific immune function in mice. Methods: Carbon clearance test was used to study effects on normal and CTX-induced immunosuppressed mice. NK cell activity was evaluated by LDH release assay. Results: The high-dose group enhanced phagocytic function in normal mice (P<0.05). In immunosuppressed mice, the high-dose gr…	Henan Trad. Chin. Med.
Journal Article	Wang, J.C.; Li, M.Z.	2021	Development of Fresh Phragmites communis and Nelumbo nucifera Leaf Compound Beverage and Its Effect on Exercise Endurance	J. Liaoning Univ. Tradit. Chin. Med.		12	17	7021-7029		Fresh Phragmites communis rhizome; Lotus leaf; Compound beverage; Exercise endurance; Mice	Objective: To develop a compound beverage from fresh Phragmites communis and Nelumbo nucifera (lotus) leaf extracts and investigate its effect on exercise endurance in mice. Methods: Box-Behnken and orthogonal design were used to optimize formula parameters. Results: Optimal formula: fresh reed rhizome extract 27%, lotus leaf extract 31%, erythritol 4%, citric acid 0.2%, CMC-Na 0.08%, xanthan gum…
Journal Article	Mei, Q.X.; Dong, P.P.; Li, H.N.; Guan, J.; Zhang, F.; Zhang, J.C.	2016	Research Progress on Pharmacological Basis and Clinical Application of Fresh Solanum nigrum Fruit in Tumor Treatment	China Mod. Med.		27	7	32-48		Malignant tumor; Fresh Solanum nigrum fruit; Pharmacological activity; Efficacy evaluation	Objective: To explore the antitumor pharmacological effects and clinical efficacy of fresh Solanum nigrum fruit. Methods: Summary of antitumor effects, mechanisms, and clinical observations of fresh Solanum nigrum fruit in recent 10 years. Results: Fresh Solanum nigrum fruit has significant antitumor effects, with mechanisms including inhibition of tumor cell proliferation, induction of apoptosis…	Lishizhen Med. Mater. Med. Res.
Journal Article	Xu, Y.P.	1996	Clinical Observation on 35 Cases of Chronic Bronchitis Treated with Fresh Gynostemma pentaphyllum	China Pharm.			3	84		Chronic bronchitis infection; Whole herb; Clinical efficacy observation; Chronic bronchitis; Gynostemma pentaphyllum	Chronic bronchitis is a common and frequently occurring disease that can lead to emphysema and cor pulmonale, seriously threatening health and life. In the past three years, the author used single fresh Gynostemma pentaphyllum whole herb to treat 35 cases of this disease, achieving satisfactory results.
Journal Article	Xu, H.D.; Zhou, Y.; Lei, T.	2011	Comparative Analysis of Volatile Chemical Components in Fresh and Dried Astragalus membranaceus	J. Guiyang Coll. Tradit. Chin. Med.		32	10	171-174		Astragalus membranaceus; Volatile constituents; Simultaneous distillation-extraction; GC-MS	Volatile chemical components of fresh and dried Astragalus membranaceus were extracted by simultaneous distillation-extraction and analyzed by GC-MS. Results: Yields were 0.64% for fresh and 0.43% for dried Astragalus. A total of 76 volatile components were identified. Eleven common compounds included n-hexanol, (E)-2-hexen-1-ol, n-hexanal, and hex-2-enal. 43 components were identified in fresh A…	Food Sci.
Journal Article	Zheng, M.S.; Zhu, L.; Zheng, Y.J.; Wang, T.	2016	Experimental Study on the Antihypertensive Effect of Fresh Bidens pilosa	Rural Pract. Technol. Inf.		8	24	16-19		Fresh Bidens pilosa; Antihypertensive effect; Experimental study	Objective: To verify the antihypertensive effect of fresh Bidens pilosa. Methods: Fresh Bidens pilosa extract was used. Non-invasive blood pressure tester measured SBP values in spontaneously hypertensive rats at multiple time points from 30 to 360 min before and after administration. Results: Significant antihypertensive effect was observed at 12 times the clinical dose, lasting about 2 h. Cardi…
Journal Article	Huang, Q.H.; Hu, B.; Su, H.W.; Wang, L.N.; Ma, N.F.; Wang, Q.F.; Pan, J.Z.	2024	Puerarin Content Distribution in Fresh Pueraria lobata and Simultaneous Extraction Process of Starch and Puerarin	Chin. Bull. Bot.		49	4	245-250		Pueraria lobata starch; Puerarin; Content distribution; Simultaneous extraction	Puerarin is the main active component of Pueraria, but大量 puerarin is lost with starch processing wastewater. This study analyzed puerarin distribution in different parts of Pueraria and wastewater using HPLC. Results: Over 80% of puerarin is concentrated in the peel. Optimal simultaneous extraction: add 2% D101 macroporous resin during first starch extraction, adsorption time 90 min, stirring spe…
Journal Article	Lv, B.S.H.Y.C.	1981	Conversion of Dosage between Fresh and Dried Medicinal Materials — With Discussion on Separating Stems and Leaves of Agastache rugosa and Eupatorium fortunei	Inf. Tradit. Chin. Med.			02	35-36			For convenient transport and storage, Chinese herbal medicines are mostly used as dried products. For certain varieties, doctors consider drug functions and local availability, using fresh herbs when appropriate. According to the 1973 edition of Shanghai Standard for Processing Chinese Herbal Decoction Pieces, pharmacies supplied 9 types of fresh herbs: reed rhizome, Polygonum multiflorum, Impera…	Chin Med Bulletin
Journal Article	Yang, J.J.; Gan, Z.J.; Dai, H.H.; Guo, N.; Zhang, F.Y.	2020	Comparison of Antioxidant Activity Differences between Fresh and Dried Dendrobium Aqueous Extracts	Chin. J. Dermatovenereol. Integr. Tradit. West. Med.			5	12-15	10.16693/j.cnki.1671-9646(X).2020.05.039	Fresh Dendrobium; Dried Dendrobium; Dendrobium water extract; Antioxidant activity	Using Dendrobium nobile as material, antioxidant components were extracted from fresh and dried Dendrobium by water extraction. Under the fresh-to-dry ratio of 5:1, three antioxidant activity methods (DPPH radical scavenging, Fe2+ chelating, superoxide radical scavenging) were used. Results showed no significant difference between fresh and dried Dendrobium water extracts, but at the same concent…
Journal Article	Wang, L.F.; Gao, W.Y.; Xu, X.; Zhang, X.D.; Xiao, B.; Hu, F.J.	2018	LC-MS Determination and Fingerprint Analysis of Indicator Components in Liushenqu Formulated with Fresh and Dry Materials Before and After Fermentation	Chin. Pharm. J.		24	1	8-13	10.13422/j.cnki.syfjx.2018010008	Massa Medicata Fermentata; Fresh product; Fermentation; Decomposed formula study; Quercitrin; Luteolin; Fingerprint	Objective: To establish fingerprint quality control method for Liushenqu and compare成分 changes (quercitrin, quercetin, luteolin) before and after fermentation in fresh and dried herb groups. Methods: LC-MS detection with gradient elution. Results: 15 common peaks were identified in fingerprints. Peaks 10, 13, 15 were quercitrin, luteolin, and quercetin. Before fermentation, the fresh herb煎汁 group…
Journal Article	Wang, L.F.; Gao, W.Y.; Pei, X.P.; Liu, H.X.; Pei, M.R.	2017	Dynamic Detection and Analysis of Digestive Enzyme Activities in Liushenqu Formulated with Fresh and Dry Materials and Different Preparation Methods	Chin. J. Integr. Tradit. West. Med. Gastrointest.		23	1	20-24	10.13422/j.cnki.syfjx.2017010020	Massa Medicata Fermentata; Fresh product; Fermentation process; Digestive enzyme activity; Amylase; Lipase	Objective: To investigate the effects of fresh/dried Artemisia annua and other herbs on lipase and amylase activities in Liushenqu and their dynamic changes. Methods: Six groups of Liushenqu samples were prepared. Results: At 33 C fermentation, lipase and amylase activities peaked at days 3-4. The basic group and two fresh herb groups showed significantly higher digestive enzyme activities than d…
Journal Article	Qin, K.	2013	New Wolfberry Cultivar 'Ningqi No.5' for Both Fresh and Dry Use	Chin. Med.			01	60	10.16376/j.cnki.bfgs.2013.01.014		Ningqi No. 5 wolfberry was developed from a male-sterile plant (YX-1) found in the Yinchuan Ningqi No. 1 production garden through clonal propagation. It has excellent characteristics: vigorous growth, strong branching, rapid tree formation, phenophase 5-7 days earlier than Ningqi No. 1, significantly earlier fruit ripening, and good fruiting traits. It was approved by the Ningxia Forest Variety …
Journal Article	Shang, G.M.; Wang, W.Y.	2015	Houttuynia cordata for Both Fresh and Dry Use	J. Shanxi Agric. Univ. Nat. Sci. Ed.		22	3	61-61			Houttuynia cordata, also known as dog heart grass or zheergen, is the fresh whole herb or dried aerial parts of Houttuynia cordata Thunb. (Saururaceae). Fresh products can be harvested year-round; dried products are harvested in summer when stems and leaves are lush with many flower spikes, then dried after removing impurities. It is mainly produced in Zhejiang and other areas, with those having …
Journal Article	Zhang, Y.Y.; Wang, X.P.; Liao, H.L.; Li, Z.	2014	Comparison of Volatile Oil Chemical Components in Fresh and Dry Sophora japonica Branches	Edible Fungi		42	4	186-189	10.3969/j.issn.1001-3601.2014.04.048	Sophora japonica branch; Volatile oil; Chemical constituents; Steam distillation; GC-MS	To understand the chemical composition of volatile oil in Sophora japonica branches, volatile oils from fresh and dried branches were extracted by steam distillation and analyzed by GC-MS. Results: 58 components (97.73% of total) were identified from fresh branch oil and 46 (92.86%) from dried branch oil. Main components were palmitic acid, linoleic acid, and oleic acid, with relative contents of…
Journal Article	Sun, Y.; Zhang, P.P.; Wang, Z.Y.; Wang, N.	2014	Nutrient Composition Determination and Quality Evaluation of Fresh and Dry Walnuts	J. Chin. Agric. Mech.		21	3	21-24	10.3969/j.issn.1008-5394.2014.03.006	Juglans regia; Nutritional components; Sensory evaluation; Quality	Nutritional components and quality of fresh and dried walnut kernels from different varieties were compared. Crude fat, protein, and vitamin C contents were determined. Results showed that round绵 dried walnut kernels had higher nutrient content, especially protein (51.5% of dry weight). Vitamin C content in round绵 fresh walnut kernels reached 3.4 mg/100g, about 2.3 times that of dried kernels, wi…
Journal Article	Tian, Y.; Qiu, J.J.; Li, Z.; Zhang, R.; Li, W.J.; Sun, W.Y.; Qian, Z.M.; Gao, H.	2018	Study on Preparation Process of Extracts Inhibiting Tumor Cell Growth from Fresh Cordyceps sinensis	Arch. Pharm. Res.		29	2	304-307	10.3969/j.issn.1008-0805.2018.02.016	Fresh Cordyceps sinensis; Ultrasound extraction; Response surface	Objective: To optimize low-temperature ultrasonic extraction conditions for tumor cell growth inhibitory active extracts from fresh Cordyceps sinensis. Methods: 3-factor 3-level central composite design with response surface analysis, using inhibition rate against B16 melanoma cells as response value. Results: Optimal conditions: ultrasonic power 320 W, extraction time 43 min, temperature 30 C. U…
Journal Article	Yi, H.; Liang, A.H.; Xue, B.Y.; Wang, J.H.; Hao, J.D.	1999	Comparative Study on Hemostatic and Immune Effects of Fresh and Dried Rehmannia glutinosa	Res. Explor. Lab.		24	11	663-666				J. Tradit. Chin. Med.
Journal Article	Duan, H.F.; Cui, Y.	2014	Research Progress on Chemistry, Pharmacology and Application of Fresh Rehmannia glutinosa	China Fruit Ind. Inf.		9	S2	54-55		Fresh Rehmannia glutinosa; Pharmacological effects; Study	Rehmannia glutinosa is the tuberous root of Rehmannia glutinosa Libosch. (Scrophulariaceae). According to processing methods and efficacy, it is divided into fresh Rehmannia, dried Rehmannia, and prepared Rehmannia. Fresh Rehmannia is cold in nature, bitter and sweet in taste, with strong effects of clearing heat, generating fluids, cooling blood, and hemostasis. Due to objective reasons, fresh p…	China. J. Pharm. Econ.
Journal Article	Chai, C.Q.; Jiang, Y.; Xiao, S.Q.	2024	Herbal Textual Research on Efficacy and Modern Pharmacological Study of Fresh Rehmannia glutinosa	J. Chin. Med. Assoc.		45	1	19-22	https://doi.org/10.3969/j.issn.1006-1533.2024.01.005	Fresh Rehmannia glutinosa; Efficacy textual research; Pharmacodynamic substances; Clinical application	Through textual research on历代 herbal records of fresh Rehmannia efficacy and database searches, it was found that besides the effects recorded in Chinese Pharmacopoeia 2020 (clearing heat, generating fluids, cooling blood, hemostasis), fresh Rehmannia can also promote blood circulation, remove blood stasis, relieve pain, and nourish yin. It is widely used for traumatic bleeding, blood stasis, dys…	Shanghai Med. Pharm. J.
Journal Article	Dong, L.F.; Tian, J.L.	2004	Observation on Therapeutic Effect of Fresh Garlic in Treating 60 Cases of Duodenal Ulcer	Shanghai J. Tradit. Chin. Med.		19	12	714-714	10.3969/j.issn.1004-583X.2004.12.031	Allium sativum; Famotidine; Duodenal ulcer	Duodenal ulcer (DU) is one of the most common digestive system diseases. We applied fresh garlic to treat DU with satisfactory results.
Journal Article	Wang, H.J.; Jin, Y.H.; Li, P.Y.; Li, L.H.; Bian, B.L.	2008	Comparison of Three Active Component Contents in Fresh, Raw and Dried Rehmannia glutinosa Medicinal Materials	Open Book		33	15	1923-25				China J. Chin. Mater. Med.
Journal Article	Yang, Q.; Gu, W.C.; Qi, J.S.; Shen, L.; Zhou, N.	2020	Content Differences of Alkaloids and Nucleosides in Fresh and Dried Corydalis yanhusuo	Econ. World		39	12	8-14	https://doi.org/10.3969/j.issn.1006-9690.2020.12.002	Corydalis yanhusuo; Fresh product; Dried product; Alkaloids; Nucleosides	Objective: To determine quality differences between fresh and dried Corydalis yanhusuo. Methods: HPLC was used to determine 6 alkaloids and 3 nucleosides in fresh and dried samples from 8 origins. Results: Significant differences existed between origins (P<0.05). Contents of protopine, coptisine hydrochloride, palmatine hydrochloride, berberine hydrochloride, and dehydrocorydaline were higher in …	Chin. Wild Plant Res.
Journal Article	Yang, C.J.; Wang, L.X.; Feng, L.	2014	Content Differences of Alkaloids in Fresh and Dried Portulaca oleracea	Strait Pharm. J.		20	24	88-90	https://doi.org/10.13422/j.cnki.syfjx.2014240088	Portulaca oleracea; Fresh; Dried medicinal material; Norepinephrine; Dopamine	Objective: To compare norepinephrine and dopamine contents in fresh and dried medicinal materials. Methods: HPLC-UV determination in Portulaca oleracea. Results: Norepinephrine and dopamine contents in fresh Portulaca were 0.070% and 0.50%, respectively, while in dried products they were 0.015% and 0.20%. Conclusion: Norepinephrine and dopamine contents in fresh medicinal materials are significan…	Chin. J. Exp. Tradit. Med. Formulae
Journal Article	Zhong, L.Y.; Deng, Y.F.; Luo, Y.L.; Gong, Q.F.; Ye, X.D.	2014	Study on the Effect of Fresh Ginger Juice, Dried Ginger Juice and Different Ginger Juice-Processed Coptis chinensis on Na+, K+-ATPase Activity in Rats	Food Eng.		37	12	2186-2188	10.13863/j.issn1001-4454.2014.12.015	Ginger juice; Coptis chinensis; Coptis chinensis processed with ginger; Na+; K+-ATPase activity; Medicinal property	Objective: To study the effects of fresh ginger juice, dried ginger juice, fresh ginger juice-processed Coptis, and dried ginger juice-processed Coptis on rat liver Na+,K+-ATPase activity, exploring changes in cold/hot medicinal properties. Results: Compared with blank control, raw Coptis significantly decreased Na+,K+-ATPase activity, while dried ginger significantly increased it. Both ginger ju…
Journal Article	Meng, X.X.; Zhao, L.; Song, N.; Yang, G.D.	2019	GC-MS Comparative Analysis of Volatile Oils from Fresh and Dried Mentha haplocalyx Leaves, Flowers and Flower Buds	China Food Saf. Mag.			03	1-3+6	10.13268/j.cnki.fbsic.2019.03.001	Mentha haplocalyx; Volatile oil; GC-MS	Volatile oil chemical components of fresh and dried Mentha haplocalyx leaves, flowers, and flower buds were compared. 28 chemical components were detected, mainly including 1-menthol, pulegone, terpinene, beta-caryophyllene, and eucalyptol. Dried samples had higher relative contents of characteristic compounds such as 1-menthol, pulegone, and isomenthone. Alpha-humulene and trans-pinocarvool were…
Journal Article	Ning, J.H., Zhu, S., Jia, L.L., Zhang, D., Hou, A.G.	2024	GC-MS Analysis of Volatile Oil Components from Fresh and Dried Buddleja asiatica Inflorescences	Global Tradit. Chin. Med.			23	42-45	10.19900/j.cnki.ISSN1008-4800.2024.23.012.	Buddleja asiatica; volatile oil; chemical；constituents; perfume; GC-MS	Buddleja asiatica is one of China' s ethnomedicinal plant resources. It not
Journal Article	Yu, D.W.; Chen, W.X.; Lin, H.; Yang, M.; Yang, M.	2012	Toxicological Study of Five-Year-Old Fresh Panax ginseng	Mod. Agric. Sci. Technol.		12	12	1443-1445	https://doi.org/10.13604/j.cnki.46-1064/r.2012.12.015	Five-year fresh Panax ginseng; Acute toxicity; Genotoxicity; 30-day feeding study	only possesses medicinal value but also serves as a nectar source plant for volatile oil extraction, presentingpromising development potential. To date, limited research has been reported on the aromatic constituentsof Buddleja asiatica (also known as Qilixiang). In this study, volatile oils were extracted from fresh and driedinflorescences of B. asiatica via steam distillation and subsequently a…	Chin. Trop. Med.
Journal Article	Lee, J.; Lee, M.; Lee, S.; Hong, G.	2025	Compositional Changes and Physiological Activities of Fresh Ginseng Extracts Prepared at Various Temperatures in Subcritical Water	J. Anhui Agric. Sci.		49	1	64-70	10.1016/j.jgr.2024.09.007	ACE inhibition; Fresh ginseng; Ginsenoside Rg5; Prebiotics; Subcritical water; Tastes	exploitation and utilization of volatile oils from B. asiatica.
Journal Article	Fan, G.Z.; Shi, X.X.; Feng, Y.Q.; Wei, L.J.	2024	Effect of Temperature on Antioxidant Capacity and Storage Quality of Fresh Astragalus membranaceus	Fitoterapia				1-13		Fresh Astragalus membranaceus; Antioxidant; Storage quality; Temperature	Objective: To study the effects of different temperatures on antioxidant capacity and storage quality of vacuum-packed fresh Astragalus membranaceus. Methods: Fresh Astragalus was vacuum-packed and stored at -2, 0, 2, 4, and 6 C for 120 days. Results: At 120 days, the -2 C group had significantly higher antioxidant content, antioxidant enzyme activity, and total antioxidant capacity (P<0.05). Har…
Journal Article	Wu, R.N.; Zhang, Z.L.; Liu, Y.; Yu, W.N.	2016	Effect of Microwave Drying on Contents of Rehmannioside A, D and Leonuride in Fresh Rehmannia glutinosa	Chin. Arch. Tradit. Chin. Med.		22	8	28-31	https://doi.org/10.13422/j.cnki.syfjx.2016080028	Fresh Rehmannia glutinosa; Microwave drying; HPLC method; Rehmannioside A; Rehmannioside D; Leonuride	Objective: To compare the effects of different microwave drying methods on contents of rehmannioside A, D, and leonuride in fresh Rehmannia. Methods: HPLC determination. Results: Rehmannioside A was highest (0.249 mg/g) with 5 kW microwave and 3-4 mm slices. Rehmannioside D (3.461 mg/g) and leonuride (6.857 mg/g) were highest with 3 kW and 1-2 mm slices. Conclusion: Microwave drying has the great…	Chin. J. Exp. Tradit. Med. Formulae
Journal Article	Tao, T.T.; Qiu, W.F.	2010	Optimization of Microwave-Assisted Extraction Process of Lycopene from Fresh Tomatoes	World Chin. Med.		36	3	172-178	10.13995/j.cnki.11-1802/ts.2010.03.035	Solanum lycopersicum; Lycopene; Microwave extraction; Response surface analysis; Process optimization	Microwave extraction of lycopene from fresh tomatoes with response surface optimization. Using ethyl acetate as extractant, optimal conditions: microwave power 500 W, time 160 s, liquid-solid ratio 8.2:1 (mL:g), 3 extractions, yielding 3.047 mg/g dry matter.
Journal Article	Fan, J.F.; Huang, Y.F.; Zhang, H.R.	2009	Study on Microwave-Assisted Extraction of Total Flavonoids from Fresh Sea Buckthorn Leaves	Jilin J. Tradit. Chin. Med.			8	94-96	10.3969/j.issn.0254-5071.2009.08.028	Microwave-assisted extraction; Fresh Hippophae rhamnoides leaf; Flavonoids	Microwave extraction of flavonoids from fresh Hippophae rhamnoides leaves. Optimal conditions: 50% ethanol, microwave power 550 W, time 5 min, solid-liquid ratio 1:40 (g:mL). Compared with Soxhlet extraction, this method has advantages of faster extraction, higher yield, and less solvent consumption.
Journal Article	Yang, Y.; Hou, X.Y.; Guo, Z.K.	2005	Study on Microwave-Assisted Extraction of Aloin from Fresh Aloe Leaves	J. Beijing Univ. Chem. Technol. Nat. Sci. Ed.		26	9	1627-1630	10.3321/j.issn:0251-0790.2005.09.009	Microwave-assisted extraction; Aloe vera; Aloin; HPLC	Microwave extraction of aloin from Aloe vera using密闭 microwave extraction device. Optimal conditions: ethanol-water system, 70% ethanol, extraction time 4 min, microwave power 340 W. Compared with Soxhlet and ultrasonic extraction, this method has faster extraction, higher yield, and less solvent consumption.	1.000
Journal Article	Huang, C.; Luo, S.; Li, Y.; Li, C.; Hua, J.; Liu, Y.; Jing, S.; Wang, Y.; Yang, M.; Li, S.	2014	Antifeedant and Antiviral Diterpenoids from the Fresh Roots of Euphorbia jolkinii	Hubei For. Sci. Technol.		4	2	91-100	10.1007/s13659-014-0009-3	Ginseng freeze-dried powder capsule; Weight-loaded swimming; Plasma urea; Liver glycogen; Blood lactose; Fatigue relief	The perennial herbaceous plant Euphorbia jolkinii (Euphorbiaceae) is a noxious weed widely distributed in the grasslands of northwestern Yunnan and has greatly threatened the local biodiversity. Phytochemical investigation on the fresh roots of E. jolkinii afforded six new diterpenoids 1, 2, 4-6, and 8, together with fifteen known diterpenoids. Their structures were elucidated on the basis of 1D …
Journal Article	Dharmasiri, M.; Jayakody, J.; Galhena, G.; Liyanage, S.; Ratnasooriya, W.	2003	Anti-inflammatory and Analgesic Activities of Mature Fresh Leaves of Vitex negundo	Chin. J. Trop. Crops		87	46056	199-206	10.1016/s0378-8741(03)00159-4	Fresh Panax ginseng; Heat treatment; Ginsenoside; Liver injury; Intestinal injury; Pharmacological effects	This study confirmed the oral anti-inflammatory, analgesic and antihistamine properties of mature fresh leaves (MFL) of Vitex negundo L. (Verbenaceae) claimed in the Ayurveda medicine by orally treating a water extract of the leaves to rats. The early phase (2h) of carrageenan-induced rat paw oedema was significantly (P<0.01) suppressed in an inversely does-dependent (r(2)=1, P<0.01) manner by MF…
Journal Article	Shi, X.; Li, H.; Li, X.; Wang, D.; Li, X.; Meng, L.; Zhou, X.; Wang, B.	2020	Highly Oxygenated Polyketides Produced by Trichoderma koningiopsis QA-3, an Endophytic Fungus Obtained from the Fresh Roots of the Medicinal Plant Artemisia argyi	Health Preserv. Tradit. Chin. Med.		94		103448	10.1016/j.bioorg.2019.103448	Medicinal and edible homology; Whole herb type; Wild vegetables; Safety; Adverse reactions	Eight new highly oxygenated fungal polyketides, namely, 15-hydroxy-1,4,5,6-tetra-epi-koninginin G (1), 14-hydroxykoninginin E (2), koninginin U (3), 4'-hydroxykoninginin U (4), koninginin V (5), 14-ketokoninginin B (6), 14-hydroxykoninginin B (7), and 7-O-methylkoninginin B (8), together with six known related analogues (9-14), were isolated from Trichoderma koningiopsis QA-3, a fungus obtained f…
Journal Article	Yuan, J.Y.	2007	Comparison of Anti-Lipid Peroxidation Effects between Fresh and Aged Achyranthes bidentata	J. Food Sci. Biotechnol.		19	2	79		Qutanling Oral Liquid; Pharmacological effects		J. Jiangxi Univ. Chin. Med.
Journal Article	Wang, J.; Wang, Y.; Li, T.; Wang, H.; Zhao, M.; Zhang, S.	2010	Study on the Chemical Constituents from Fresh Roots of Euphorbia fischeriana	Tradit. Chin. Drug Res. Clin. Pharmacol.		33	9	1406-9			OBJECTIVE: To study the chemical constituents in ethyl acetate fraction from the Euphorbia fischeriana. METHODS: The compounds were isolated by silica gel column chromatography and HPLC, and their structures were elucidated by means of spectral analyses. RESULTS: Fourteen compounds were identified as 2,4-dihydroxy-6-methoxy-3-methylacetophenone (1), 12-deoxyphorbol-13-hexadecanoate (2), ethylgall…
Journal Article	Wang, Y.; Wang, J.	2019	Study on Processing Methods of Trichosanthes kirilowii Root and Component Changes Before and After Processing	Econ. Res. Guide		41	6	65-68	https://doi.org/10.13950/j.cnki.jlu.2019.06.011	Trichosanthes kirilowii; Processing; Component changes	To study the processing technology of Trichosanthes kirilowii and compare the changes in component contents before and after processing, this paper adopted literature research, cold immersion method, Coomassie brilliant blue staining-UV spectrophotometry, and anthrone-sulfuric acid staining-UV detection to determine the total water extract, water-soluble protein content, and water-soluble polysac…	J. Linyi Univ.
Journal Article	Lei, Y.K.; Liu, N.; Hao, D.X.; Hao, Q.J.; Hu, J.H.; Li, S.R.; Sun, L.M.	2019	Bioactive Substances of Specialty Fruits and Vegetables and Their Health Benefits on Hypertension	Guangdong Agric. Sci.		34	z1	412-420	10.7668/hbnxb.201901962	Fresh Chinese medicinal material; Application status; Future development	Bioactive substances in fruits and vegetables refer to compounds that can regulate human physiological functions, improve immunity, prevent diseases, and have nutritional and health benefits. This study reviewed the edible nutritional components and medicinal health components of several characteristic fruits and vegetables, pointed out their pharmacological effects on cardiovascular and cerebrov…
Journal Article	Li, Y.Z.; Yang, K.L.; Lei, X.M.	2018	Systematic Review and Meta-Analysis of Efficacy and Safety of Taohong Siwu Decoction in Intervening Fresh Fractures	Hunan Univ. Chin. Med.		24	11	1607-1613	10.19945/j.cnki.issn.1006-3250.2018.11.037	Chinese materia medica; Decoction method; Decoction with water substitution	Objective: To evaluate the efficacy and safety of Taohong Siwu Decoction in treating fresh fractures based on current evidence. Methods: CNKI, Wanfang, PubMed, Embase, etc. were searched to include randomized controlled clinical trials of Taohong Siwu Decoction versus blank, placebo, or western medicine for recurrent fractures. Two researchers independently evaluated the literature quality, extra…
Journal Article	Ming, W.H., Li, Q.Q., Hu, W.T., Li, Z.Y.	2024	Exploring the Similarities and Differences in Understanding of Medicinal Substances between Ayurvedic Medicine and Traditional Chinese Medicine	Hebei Med. J.		32	3	122-125	10.19621/j.cnki.11-3555/r.2024.0337.	Shandong Journal of Traditional Chinese Medicine; Fresh herbal medicine; Mumps; Eupatorium fortunei volatile oil; Cirrhotic ascites; Traditional Chinese Medicine; Taraxacum mongolicum mixture	Exploring the Similarities and Differences in Understanding of Medicinal Substances between Ayurvedic Medicine and Traditional Chinese Medicine	Hebei Med. J.		32	3	122-125	10.19621/j.cnki.11-3555/r.2024.0337.	Ayurvedic medicine; traditional Chinese medicine; Tibetan medicine; traditional medicine; medicinal cognition; medicinal properties; medicinal efficacy	China and India are two ancient civilizations in the East, each giving birth to a unique medical system. Traditional Chinese Medicine (TCM) and Ayurvedic medicine of India have close connections, with a long history of communication and mutual learning in traditional medical theories and medicinal applications. This paper sorts out the relationship between Ayurveda and TCM, and compares their sim…
Journal Article	Wang, F.L.; Pan, X.C.; Cheng, H.B.; Cui, Z.F.	2025	Investigation of the Effects of Different Preservative Coatings and Modified Atmosphere Packaging on the Preservation of Litchi	Pharm. Res.			16	79-81	10.16736/j.cnki.cn41-1434/ts.2025.16.023	Aloe vera; Value; Development; Application	To study the effects of chitosan composite preservative coating, cinnamaldehyde composite preservative coating, modified atmosphere packaging, and preservative coating combined with modified atmosphere packaging on the preservation of litchi, appropriate packaging and preservative coating were used to prevent water loss from litchi peel, and fungicides were used to improve litchi storage. The res…	Process Technol.
Journal Article	Chen, Y.Y.; Hu, X.M.	2012	Exploration of the Therapeutic Effect of Compound Fresh Artemisia annua Oral Drops on Recurrent Oral Ulcer	Shandong J. Tradit. Chin. Med.		21	5	193-194	10.3969/j.issn.1006-5423.2012.05.117	Fresh Imperata cylindrica root; Yin deficiency with internal heat; Warm heat; Warm toxin; Stagnated heat; Yixue Zhongzhong Canxi Lu; Zhang Xichun	Objective: To observe the clinical efficacy of compound fresh Artemisia annua oral drops on recurrent oral ulcers. Methods: Fresh Artemisia annua oral drops were prepared. The compound fresh Artemisia annua oral drops were directly applied to the ulcer surface for treating recurrent oral ulcers, and the overall efficacy was counted. Meanwhile, Shenmai injection was set as the control group to obs…
Journal Article	Guo, Q.Q., Li, J., Sun, H.F., Li, J.K., Gao, H.Q., Gao, J.P.	2016	Analysis of Volatile Components and Special Aroma in Fresh Roots of Codonopsis Radix	J. Tradit. Chin. Med. Lit.		39	9	2005-12-01		Medicinal and edible homology; Yongchun Rehmannia glutinosa praeparata; Evaluation system	OBJECTIVE: To analyze volatile components and special aroma in fresh roots of Codonopsis Radix. METHODS: Volatile components in fresh Codonopsis Radix origined from three plant sources were analyzed by HS-GC-MS, and n-hexanal, 2-hexenal and n-hexanol were quantified by HS-GC. RESULTS: 64 constituents have been identified in Codonopsis Radix,which containing ten alcohol,20 aldehyde,14 terpene, thr…
Journal Article	Li, X.Y.; Wang, Z.M.; Yao, X.H.; Li, S.Z.; Cui, J.P.; Xiao, H.B.; Niu, W.Y.	2021	Research Progress on Pharmacological Effects and Clinical Application of Sishen Pill	China Veg.		23	4	122-126	10.13194/j.issn.1673-842x.2021.04.027	Xiao Longyou; Yanjing medicine; Fresh herbal medicine; Medication experience	Sishen Pill is a famous prescription for kidney diarrhea, widely used clinically for diarrhea due to spleen-kidney Yang deficiency, ulcerative colitis with spleen-kidney Yang deficiency, and irritable bowel syndrome with spleen-kidney Yang deficiency. In addition, modified Sishen Pill has a positive therapeutic effect on renal hematuria. Modern pharmacological experiments have shown that Sishen P…
Journal Article	Liu, S.J.; Zhao, X.; Zhang, Y.; Diao, Y.B.; Yang, L.B.	2015	Optimization of Extraction and Purification Process of Total Flavonoids from Persimmon Leaves and Comparison of Total Flavonoid Contents in Fresh and Dried Persimmon Leaves	Jiangsu J. Tradit. Chin. Med.		26	25	3572-3575		Sedum aizoon; HPLC method; Gallic acid; Content	Objective: To optimize the extraction and purification process parameters of total flavonoids from persimmon leaves, and compare the total flavonoid contents in fresh and dried persimmon leaves. Methods: Using total flavonoid yield as the index, the effects of liquid-to-solid ratio, ethanol concentration, and ultrasonic extraction time on extraction were investigated through single factor and ort…
Journal Article	Li, C.D.	1990	It Is Good to Use Fresh Herbal Medicine	Heilongjiang J. Tradit. Chin. Med.			1	64	10.16588/j.cnki.issn1002-1108.1990.01.040	Fresh product; Fresh Chinese medicine; Fish loach; Plant medicinal materials	Regarding the use of fresh medicinal materials, domestic scholars have reported extensively in recent years, pointing out that TCM uses fresh herbs mainly for treating acute and heat syndromes. It is also pointed out that when using herbs with aromatic spleen-activating, dampness-resolving, turbidity-clearing, heat-cooling blood-stanching, and fluid-producing thirst-quenching effects, the efficac…
Journal Article	Guo, W.	2004	Preservation Processing, Storage and Transportation of Fresh Edible Fungi Products	Logist. Sci. Technol.			12	42		Edible fungi; Fresh-keeping processing
Journal Article	Bao, J.B.; Ding, Z.J.; Miao, H.Y.; Li, X.L.; Ren, S.X.; Jiao, R.Y.; Li, H.; Deng, Q.Q.; Li, Y.Z.; Tian, X.M.	2023	Study on the Chloroplast Genome of Aleurites moluccanus	J. Syst. Eng.		58	2	248-260	10.11983/CBB22026	Citrus aurantium; Bran-fried; Volatile oil; GC-MS	Aleurites moluccana is an evergreen broad-leaved tree of the genus Aleurites in the Euphorbiaceae family, with energy, medicinal, and ornamental values. To fill the gap in chloroplast genome research of Aleurites, the chloroplast genome of Aleurites moluccana was assembled and annotated through second-generation high-throughput whole genome sequencing, and genome characteristics and phylogenetic …
Journal Article	Tang, Y.; Li, J.K.; Liu, X.F.; Shu, J.C.; Yang, W.L.; Yuan, J.B.	2016	Comparison of Volatile Oil, Alpha-Asarone and Beta-Asarone Contents in Fresh and Dried Acorus tatarinowii and Their Different Parts	Chin. Community Dr.		22	05	36-39		Lantana camara (Hainan); GC-MS; Volatile oil extractor; Detoxification and blood stasis dispersion; Antibacterial; Volatile oil; Anti-cancer	Objective: To compare the contents of volatile oil, α-asarone, and β-asarone in fresh and dried Acorus tatarinowii and their rhizomes and leaves, providing experimental basis for processing and medication selection. Methods: Volatile oil was extracted by steam distillation, α-asarone and β-asarone were extracted by ultrasonic extraction, and their contents in fresh and dried rhizomes and leaves w…
Journal Article	Feng, P.; Wang, M.L.; Wang, Y.T.; Xu, X.M.; Li, C.Y.; Chen, Y.H.; Wei, X.; Sun, K.X.; He, Y.Z.; Shang, J.	2024	Research Progress on Chemical Constituents and Pharmacological Effects of Acorus tatarinowii Volatile Oil	Neijiang Sci. Technol.						Taraxacum mongolicum; Processing; Total flavonoids content; Gastritis treatment; Gastric mucosal nutritional factors; IL-1β; IL-6; Inflammatory response factors	Volatile oil is the active component of Acorus tatarinowii, with β-asarone and α-asarone having the highest contents. Modern pharmacological studies have shown that Acorus tatarinowii volatile oil plays important roles in central nervous system, cardiovascular system, and respiratory system diseases through mechanisms such as anti-oxidative stress, regulating neurotransmitters, regulating autopha…
Thesis	Lu, Y.Y.	2016	Chemical Constituents and Pharmacological Activities of Acorus tatarinowii	Educ. Teach. Forum	Huazhong University of Science and Technology					Taraxacum mongolicum; Taraxacum mongolicum carbon; Gastric ulcer; Ultrasound extraction; Total flavonoids content determination	This thesis is divided into three chapters. Chapter One introduces the chemical constituents and pharmacological activities of the rhizomes of Acorus tatarinowii from Qichun, Hubei. Chapter Two studies the chemical constituents and biological activities of the medicinal parts of Acorus tatarinowii from Jiujiang, Jiangxi. Chapter Three reviews the research status of chemical constituents and pharm…
Journal Article	Mei, T.T.; Yan, J.; Chen, J.	2022	Overview of Chemical Constituents and Pharmacological Effects of Acorus tatarinowii	Storage Process		39	4	77-80,89	10.19656/j.cnki.1002-2406.20220415	Taraxacum mongolicum; Gold nanoparticles; Green synthesis; Anti-cancer activity	Acorus tatarinowii is one of the representative Chinese medicines for resuscitation, with effects of opening orifices and removing phlegm, awakening the mind and improving intelligence, resolving dampness and opening the stomach. Modern research has proven that Acorus tatarinowii contains volatile oil components such as phenylpropanoids and terpenes, as well as non-volatile components such as alk…
Journal Article	Qin, X.M.; Xu, J.D.; Qiu, X.Q.; Wang, W.	1998	Experimental Study on the Effect of Acorus tatarinowii on Gastrointestinal Myoelectric Activity in Rats	J. Yunnan Univ. Tradit. Chin. Med.			2	43-45		Acorus tatarinowii; Gastrointestinal myoelectric activity; Mechanism
Journal Article	Yang, Z.G.	2011	Raw Medicinal Materials, Fresh Herbal Medicine and Modern Fresh Herbal Medicine Should Not Be Confused	Subtrop. Plant Sci.		18	05	46		Eriobotrya japonica; Exosomes; Suspension cells; Cell sap; Skin care efficacy	Currently, some people mistakenly consider fresh herbs as crude drugs, confusing modern fresh herbs with traditional fresh herbs. This is actually a confusion of the concepts of crude drugs, fresh herbs, and modern fresh herbs. Crude drugs refer to all natural medicinal materials, with a scope far larger than that of fresh herbs. Crude drugs and fresh herbs each have different focuses in the prev…
Journal Article	Chen, Z.W.; Guo, Z.Y.; Zhang, K.X.; Zhang, F.P.; Wang, Y.; Zhang, H.; Chen, Y.C.; Su, L.P.; Chen, X.C.; Zhang, Y.N.	2024	Preparation of Moisturizing and Anti-Itching Cream from Fresh Medicinal Materials for Intervention in Atopic Dermatitis Mouse Model and Its Effects on Filaggrin and IL-31	J. South Cent. Univ. Natl. Nat. Sci. Ed.		23	3	232-236		Atopic dermatitis; Filaggrin; Interleukin-31; Moisturizing antipruritic cream; Fresh herbs; Decoction pieces	Objective: To investigate the effect of Runfu Zhiyang Cream on improving skin rashes in atopic dermatitis (AD) model mice by regulating filaggrin (FLG) and interleukin-31 (IL-31). Methods: Fifty mice were randomly divided into 5 groups: blank group, model group, Cetaphil moisturizing lotion treatment group, ordinary decoction piece Runfu Zhiyang Cream treatment group, and fresh medicinal material…	Chin. J. Integr. Tradit. Chin. West. Med. Dermatol. Venereol.
Journal Article	Gao, H.; Zhang, S.; Gao, Y.; Tong, X.	2015	Study on the Effect of Raw and Processed Schisandra chinensis on the Hypoglycemic Effect and Chemical Composition of Yuquan Pill	J. Med. Postgrad.		11	16	16-18		Schisandra chinensis; Vinegar processing; Yuquan Pill; Blood glucose level; Schisandrin; Puerarin	Objective: To compare the effects of raw and processed Schisandra chinensis on the hypoglycemic effect and chemical composition of Yuquan Pill, providing experimental basis for the concept of raw and processed uses of Schisandra, and analyzing the processing principle. Methods: A hyperglycemic SPF rat model was established using streptozotocin (STZ). Blood glucose was measured using a glucometer …
Journal Article	Wang, J.H.; Xue, B.Y.; Liang, A.H.; Wang, L.; Hao, J.D.	2000	Comparative Study on Pharmacological Activities of Fresh Ginger and Dried Ginger	Mod. Chin. Med.		35	3	21-23		Curcuma phaeocaulis; GC/MS; Essential oil; Chemical constituents; Antioxidant; Antibacterial	Objective: To study whether there is a difference in efficacy between fresh ginger and dried ginger, providing experimental basis for their rational clinical use. Methods: Focusing on the pharmacological effects of ginger (Zingiber officinale Rosc), the pharmacological activities of fresh and dried ginger decoctions were comparatively studied in terms of antiemetic, antipyretic, and eye irritatio…	Chin. Pharm. J.
Journal Article	Wu, J.L.; Wang, X.Y.; Wang, K.L.; Pang, S.C.; He, Z.Y.; Ni, Y.Y.	2019	Research Progress on Nutritional Value and Pharmacological Effects of Ginger	Farm Prod. Process.		40	02	237-240		Formula; Fresh herbal medicine; Application; Concept	Ginger, as one of the first batches of medicinal and edible plant resources announced by the Ministry of Health, is widely cultivated in China and used in food, medicine, cosmetics, and other industries. Ginger mainly contains chemical components such as ginger essential oil, gingerol, polysaccharides, and flavonoids, with antibacterial, anti-inflammatory, antioxidant, antitumor, hypoglycemic, ca…
Journal Article	Tan, Y.M.; Jiang, H.B.; Gao, M.X.; Liu, Y.Q.; Zhou, X.	2022	Research Progress on Modern Pharmacological Characteristics of Ginger	China Pharm.		13	15	4908-4916	10.19812/j.cnki.jfsq11-5956/ts.2022.15.040	Panax notoginseng; Processing; Chemical constituents; Pharmacological effects; Hemostasis and stasis removal; Blood tonifying and Qi supplementing	Ginger is a common and widely used traditional Chinese herbal medicine, rich in various chemical components including phenolic compounds, terpenes, cellulose, and sugars. The main reason for ginger's health benefits lies in its various bioactive components such as gingerol, curcumin, and ginger essential oil. Over the years, many researchers have explored the modern pharmacological properties of …
Journal Article	Liu, Y.; Cao, Y.; Kan, Y.; Ren, Y.; Wang, M.; Fan, X.; Zheng, X.; Feng, W.	2022	Renoprotective Activity of a New Amide and a New Hydroxycinnamic Acid Derivative from the Fresh Roots of Rehmannia glutinosa	J. Tradit. Chin. Orthop. Traumatol.		24	2	163-169	10.1080/10286020.2021.1912027	NRK-52e cells; Scrophulariaceae; Amide; Fresh Rehmannia glutinosa; Hydroxycinnamic acid derivative	A new amide, named rehmagluamide (1), and a new hydroxycinnamic acid derivative, named nepetoidin F (2), together with six known compounds, 2'-O-methyluridine (3), puroglutamic acid (4), biliverdic acid (5), peterolactam (6), nicotinic acid (7), nicotinamide (8), were isolated from the fresh roots of Rehmannia glutinosa. All the structures of compounds were identified by the interpretation of the…
Journal Article	Zhu, Z.P.; Zhang, M.F.; Shen, Y.Q.	1998	Pharmacological Experimental Study of Glycyrrhiza uralensis and Dictamnus dasycarpus on the Digestive System	Acta Chin. Med.			2	95-97		Achyranthes bidentata; Achyranthes bidentata segment; Wine-processed Achyranthes bidentata; Sterones; Triterpenoid saponins; Content determination; HPLC method
Journal Article	Wu, T.; Liu, J.; Guo, X.Y.	2014	Development and Quality Control of Hair Growth Gel	China J. Chin. Mater. Med.		20	12	40-43	10.13422/j.cnki.syfjx.2014120040	Arctium lappa; HS-SPME; GC-MS; Volatile constituents	Objective: To optimize the preparation process of hair growth gel and establish its quality control method. Methods: Using the physical properties and appearance changes of the gel as indicators, the type and amount of matrix and the amount of humectant were investigated through single factor experiments. TLC and content determination methods were established for quality control. The contents of …
Journal Article	Wu, X.Q.; Hu, C.J.; Zhao, L.; Geng, Y.Y.; Pan, X.; Hu, L.	2014	Comparative Study on the Purgative Effects of Raw and Processed Rheum palmatum in Dachengqi Decoction on Mice with Heat-Constipation	Tianjin J. Tradit. Chin. Med.		36	11	2394-2396	https://doi.org/10.3969/j.issn.1001-1528.2014.11.039	Fresh product; Ningbo; Supermarket	Objective: To study the purgative effects of raw and processed rhubarb in Dachengqi Decoction and elucidate the differences between raw and processed rhubarb in the compound formula. Methods: Male Kunming mice were divided into blank group, model group, Tongbianling capsule group (1 g/kg), Dachengqi Decoction A raw rhubarb group (32.68, 16.34, 8.17 g/kg), and Dachengqi Decoction B processed rhuba…	Chin. Trad. Pat. Med.
Journal Article	Wang, L.F.; Gao, W.Y.; Xu, X.; Zhang, X.D.; Feng, M.L.; Bai, C.Z.	2017	Effect of Fresh and Dry Medicated Leaven Formulations on Gastrointestinal Motility and Gut Microbiota Adjustment in Mice with Food Accumulation	J. Fujian Agric. For. Univ. Nat. Sci. Ed.		23	4	20-24	10.13422/j.cnki.syfjx.2017040020	Massa Medicata Fermentata; Fresh Chinese medicine; Food accumulation mice; Gastric emptying; Intestinal propulsion; Gut microbiota	Objective: To investigate the effects of fresh and dried herb formulas in Shenqu on gastrointestinal motility and intestinal flora regulation in mice with food stagnation, providing a basis for optimizing the Shenqu formula and revealing its mechanism. Methods: Four groups of Shenqu samples were prepared: basic group (flour, adzuki bean, bitter almond), fresh product group (fresh juice, decoction…
Journal Article	Wu, Y.; Li, G.X.; You, X.M.; Zou, G.X.	2013	Comparison of Isoflavone Composition Changes and Contents in Fresh and Dry Products of Belamcanda chinensis and Iris Species	Gansu Agric. Sci. Technol.		40	02	317-318	10.13192/j.ljtcm.2013.02.131.wuy.057	Morinda officinalis; Fresh product; Preservation technology; Preservation effect	Objective: To study the content changes of various isoflavone components in fresh and dried products of Belamcanda chinensis and Iris plants. Methods: Samples were extracted with 70% ethanol by reflux, and the contents of various isoflavones were determined by HPLC. Results: Six components including tectoridin, iridin, tectorigenin, irigenin, irisflorentin, and belamcandin were investigated. In b…
Journal Article	Fang, Z.Y.; Huang, Y.F.; Ma, Z.H.; Li, F.S.; Lan, P.; Su, Y.S.	2010	Analysis on the Development and Utilization Status of She Nationality Medicine Imperata cylindrica	Chin. J. Comp. Med.						Saussurea costus; Lindera aggregata; Decoction pieces; DNA; Cloning; Bioinformatics	Medicine is an inherent human need. Any ethnic group encounters the problems of birth, aging, illness, and death in their history of survival and development. The She ethnic group is a minority in southeastern China. She medicine, formed through long-term struggle against diseases, has typical ethnic characteristics. She medicine embodies the wisdom and experience of the She people over thousands…
Journal Article	Zhao, C.; Zheng, L.L.; Hu, Y.G.; Wu, Y.T.; Wang, X.F.	2011	Study on the Steaming Process of Fresh Forsythia suspensa, a Shaanxi Authentic Medicinal Material	Pract. Clin. J. Integr. Tradit. West. Med.		22	2	438-440	10.3969/j.issn.1008-0805.2011.02.080	Ming and Qing dynasties; Warm disease physicians; Warm pestilence; Medical cases; Fresh herbal medicine; Application rules; Medication characteristics; Data mining	Objective: To systematically study the steaming and boiling process of fresh Forsythia suspensa, thus better guiding the production practice of Forsythia medicinal materials. Methods: The L9(3-4) orthogonal experiment was used to study the steaming and boiling process after harvesting, and the steaming and boiling process for fresh Forsythia suspensa from Shaanxi was established to ensure the qua…
Journal Article	Ji, B.Y.; Pei, L.X.; Chen, S.Q.; Wang, L.L.	2015	Comparison of Total DNA Extraction Methods from Fresh and Dry Cornus officinalis Medicinal Materials	J. Nanjing Med. Univ. Nat. Sci. Ed.		21	10	70-72	10.13422/j.cnki.syfjx.2015100070	Apiaceae; Changium smyrnioides; Essential oil; Amino acids	Objective: To investigate the extraction methods of total DNA from fresh and dried Cornus officinalis, compare the quality of fresh and dried DNA, and lay the foundation for subsequent research. Methods: Modified CTAB methods A and B and classic SDS method were used to extract total DNA from fresh and dried Cornus officinalis. DNA content determination and electrophoresis detection were performed…
Journal Article	Wang, F.; Chen, H.Y.; Wang, H.B.; Guo, J.F.; Jia, W.L.; Shi, B.X.; Hu, P.Y.; Li, Y.	2021	Analysis of Organic Matter Composition and Tea Suitability of Sea Buckthorn Leaves from Four Regions of Shanxi	J. Changchun Norm. Univ.		41	3	17-24	10.13842/j.cnki.issn1671-8151.202104003	Ethnic medicine; Fresh herbal medicine; Application overview; Existing problems; Improvement measures; Countermeasures	Objective
Journal Article	Chen, F.B.; Luo, S.H.; Chen, S.D.; Liu, H.X.; Peng, C.H.; Liao, H.X.	2009	GC-MS Analysis of Volatile Oil from Fresh Kaempferia galanga	Forum Tradit. Chin. Med.		34	12	305-307		Miao medicine; Helminthostachys zeylanica; Chemical constituents; Fresh herbal medicine	To clarify the chemical composition of volatile oil from fresh Kaempferia galanga extracted by the Soxhlet method, petroleum ether was used as solvent to extract volatile oil from fresh Kaempferia galanga rhizomes. The main chemical components of the volatile oil were analyzed by GC-MS, and the relative content of each component was determined by the peak area normalization method. Sixteen compon…
Journal Article	Sun, Q.W.	2024	Prices of Edible Fungi (Fresh Products) at Agricultural Products Logistics Park and Vegetable Markets in Shouguang City, Shandong Province (2024-06-27)	J. Fujian Norm. Univ. Nat. Sci. Ed.		46	04	66		Miao medicine; Helminthostachys zeylanica; Fresh product; New Zealand rabbit; Atherosclerosis
Journal Article	Li, K.P.; Wang, D.W.; Xu, W.Y.; Zhu, Y.H.; Chang, X.L.; Shi, Z.T.	2024	Performance Testing and Development Discussion of Garlic Planting Machinery in Shandong Province	J. China Three Gorges Univ. Nat. Sci. Ed.		45	08	325-329		Sedum aizoon; Fresh product; Dried product; Total phenolic acids; Total flavonoids; UV spectrophotometry; Comparative study	In recent years, the lack of garlic production equipment suitable for China's main garlic-producing areas has been a major factor restricting China's garlic production. To promote the mechanization of garlic production in China and understand the performance status of garlic planting machinery, performance tests were conducted on typical garlic planting machinery in Shandong Province, China's fir…
Journal Article	Kim, R.; Son, S.; Lee, N.; Kim, J.; An, G.; Choi, J.; Jang, D.	2022	Cytotoxic Properties of C17 Polyacetylenes from the Fresh Roots of Panax ginseng on Human Epithelial Ovarian Cancer Cells	Mod. Tradit. Chin. Med.		27	20		10.3390/molecules27207027	Miao medicine; Cynomorium songaricum; Balanophora subcupularis; Chemical constituents	Although C17 polyacetylenes from Panax ginseng exhibit cytotoxic properties against various tumor cells, there have been few experiments on epithelial ovarian carcinoma cells. This study aimed to investigate the cytotoxic effects of C17 polyacetylenes from P. ginseng against ovarian cancer cell lines. Four unreported (1-4) and fifteen known (5-19) C17 polyacetylenes were obtained from the roots o…
Journal Article	Wan, X.Q.; Chen, S.H.; Peng, Y.S.; Lou, Z.H.; Yang, M.C.	2014	Comparison of Blood-Enriching and Qi-Tonifying Effects of Panax notoginseng and Its Processed Products on Blood-Deficiency Model Rats	J. Shandong Univ. Tradit. Chin. Med.		31	06	696-699	10.13748/j.cnki.issn1007-7693.2014.06.014	Portulaca oleracea; Acute eczema; Pharmacological effects; Clinical application; Product development	Objective: To evaluate the pharmacodynamic effects of raw Panax notoginseng and its different processed products on blood deficiency model rats, and compare the differences in blood-nourishing and qi-supplementing efficacy before and after processing. Methods: SD rats were randomly divided into blank group, model group, positive control group, raw Panax notoginseng group, steamed Panax notoginsen…
Journal Article	Shin, Y.; Bang, K.; In, D.; Kim, O.; Hyun, D.; Ahn, I.; Ku, B.; Kim, S.; Seong, N.; Cha, S.; Lee, D.; Choi, H.	2007	Fingerprinting Analysis of Fresh Ginseng Roots of Different Ages Using 1H-NMR Spectroscopy and Principal Components Analysis	World Sci. Technol. Mod. Tradit. Chin. Med.		30	12	1625-8	10.1007/BF02977333	Portulaca oleracea gel; Orthogonal optimization; Antibacterial; Eczema	Fingerprinting analysis of fresh ginseng according to root age was performed using 1H-NMR spectroscopy and multivariate analysis techniques. Various peaks were detected in the aliphatic (0-3 ppm), sugar (3-6 ppm), and aromatic (6-9 ppm) regions of the 1H-NMR spectra of the water extracts of fresh ginseng root. The use of principal components (PCs) analysis (PCA) for metabolomic profiling allowed …
Journal Article	Xiong, Y.K.; Liu, X.L.; Mu, Z.J.; Yuan, E.; Sun, M.S.; You, Q.T.; Liu, Z.Y.	2018	Comparison of Volatile Oil Chemical Composition Differences and Anti-Drug-Resistant Bacteria Activity of Cinnamomum cassia Before and After Drying	J. Nanyang Inst. Technol.		37	12	56-59	https://doi.org/10.3969/j.issn.1006-7167.2018.12.013	Fresh animal medicine; Study; Application	The chemical components of volatile oil extracted from cinnamon before and after drying were identified and analyzed by GC-MS, and the antibacterial activity against drug-resistant bacteria was studied by the cup-plate method. The results showed that the volatile oil composition of cinnamon changed significantly after drying, with some components decreasing while others increasing. The volatile o…	Res. Explor. Lab.
Journal Article	Xia, Z.	2007	Japan and Italy Sign Fresh Product Export Agreement	Front. Sci. Technol. Eng. Manag.			5	51		Carbonized Chinese medicinals; Fresh Chinese medicinal material; Clinical application	At the 2007 International Exhibition (Foodex) held in Tokyo, the Italian Minister of Agriculture and Japanese officials discussed creating conditions for Italian fresh product exports to Japan.
Journal Article	Zheng, Y.; Lei, L.; Ai, J.; Liang, S.; Deng, X.; Shi, L.; Mei, Z.N.; Ren, Y.S.	2019	Study on Water State and Chemical Composition Changes of Fresh Ginseng During Drying/Rehydration Process	Logist. Technol.		50	14	3302-3312		Xiaopin Prescriptions; Fresh herbal medicine; Clinical application	Objective: To study the changes in water status and content as well as active ingredient content during the drying (drying/steaming) and rehydration (decoction) processes of fresh ginseng samples. Methods: Fresh ginseng was subjected to different drying methods (hot air drying, freeze drying, and steaming) and rehydration processes. Low-field nuclear magnetic resonance (LF-NMR) was used to monito…
Journal Article	Gadahad, M.; Rao, M.; Rao, G.	2008	Enhancement of Hippocampal CA3 Neuronal Dendritic Arborization by Centella asiatica (Linn) Fresh Leaf Extract Treatment in Adult Rats	J. Jilin Univ. Med. Ed.		71	1	46186	10.1016/s1726-4901(08)70066-2	Humulus scandens; Volatile oil; SPME; GC-MS	BACKGROUND: Centella asiatica (CeA) is a creeper, growing in moist places in India and other Asian countries. Leaves of CeA are used for memory enhancement in the Ayurvedic system of medicine, an alternate system of medicine in India. In the present study, we investigated the role of CeA fresh leaf extract treatment on the dendritic morphology of hippocampal CA3 neurons, one of the regions concer…
Journal Article	Ben, Y.L.; Li, S.F.; Hu, Q.; Wang, Y.Z.; Wang, Y.B.	2021	Effect of Freeze-Dried Ginseng Powder Capsules on Relieving Physical Fatigue in Mice	J. Tradit. Chin. Med. Manag.			5	10-12,15	10.16693/j.cnki.1671-9646(X).2021.05.035	Pressure ulcers; Fresh Aloe vera; Green tea; Wet compress	Three doses of ginseng freeze-dried powder capsules (0.20, 0.40, 1.20 g/kg·bw/d) were orally administered to mice for one month. The body weight, food intake, blood routine, blood biochemistry, and organ coefficients of the mice were measured. The results showed no obvious toxic effects in any dose group, indicating that ginseng freeze-dried powder capsules have good safety at the tested doses.
Thesis	Tang, P.	2024	Study on the Mechanism of Heat-Processed Fresh Ginseng Total Saponins in Alleviating Cyclophosphamide-Induced Hepatic and Intestinal Injury in Mice	J. Jiangxi Agric. Univ.	Jilin Agricultural University	硕士			10.27163/d.cnki.gjlnu.2024.000391	Fresh Chinese herbal medicine; Characteristic technology; Inheritance; Development	Cyclophosphamide (CTX) is widely used for treating cancer and autoimmune diseases, but it has significant toxic side effects. Panax ginseng and its active components, ginsenosides, have shown protective effects against CTX-induced toxicity. This study investigated the protective effects and mechanisms of ginseng extract and ginsenosides on CTX-induced damage in mice. The results showed that ginse…
Journal Article	Lv, L.Y.; Zhang, Z.F.; Wang, Q.Y.; Li, Y.	2021	Research Progress on Safety Evaluation of Whole-Plant Medicinal and Edible Homologous Chinese Herbs	Chin. Pharmacol. Bull.		52	15	4722-4730	10.7501/j.issn.0253-2670.2021.15.031	Fresh herbal medicine; Literature study; Clinical application	With the improvement of living standards and the acceleration of lifestyle pace, people are increasingly paying attention to health care and wellness. Most whole-plant medicinal and edible Chinese herbs are consumed by people as wild vegetables. These herbs are rich in various nutrients and bioactive components with health functions such as antioxidant, anti-inflammatory, and immunity-enhancing e…
Journal Article	Hong, Y.M.; Chen, C.X.; Jin, R.M.; Zhong, J.; Zhu, S.C.; Ni, Q.J.; Gu, X.Y.; Zhao, H.J.; Chen, Y.L.	1996	Experimental Study on Pharmacological Effects of Qutanling Oral Liquid	Cent. South Pharm.			6	43-46		Fresh herbal medicine; Wen disease; Treatment
Journal Article	Wan, F.Q.	2000	Fresh Agastache rugosa for Dispelling Summer-Heat and Resolving Dampness	Liaoning Econ.			07			Fresh product; Dried product; Herbal medicine; Warm disease; Clinical application	In the hot summer, the heat is oppressive. With a slight carelessness, one is susceptible to invasion by summer-dampness pathogens, leading to dysfunction of the spleen and stomach in transportation and transformation, manifesting as abdominal distension, poor appetite, and diarrhea. At night, exposure to...
Journal Article	Wei, X.N.	2014	Analysis of the Current Application Status and Future Development of Fresh Chinese Herbal Medicine	Planta Med.		26	7	45-47		Fresh herbal medicine; Literature study	Fresh Chinese herbal products have irreplaceable advantages over dried products in many aspects. However, in reality, hospitals and pharmacies rarely use fresh products. This paper discusses the advantages of fresh Chinese herbal products and analyzes the reasons for their limited use in clinical practice, aiming to promote the clinical application and development of fresh Chinese herbal medicine.	Strait Pharm J
Journal Article	Xie, Y.; Shen, S.N.	2018	Analysis of the Traditional Decoction Method of 'Decocting to Replace Water' in Chinese Medicine	Spectrosc. Spectral Anal.		59	4	355-357	10.13288/j.11-2166/r.2018.04.022	Chinese medicine; Decoction method; Decoction substituting water	Decoction with water substitution refers to the method of first decocting certain drugs from the prescription, removing the residue to obtain the juice, and then using this medicinal juice as the solvent to decoct other drugs. In历代 medical texts, this method was mainly used for drugs with large volume, heavy sediment, or special components. This paper summarizes the application and significance o…
Journal Article	Mao, Z.X.; Liu, H.S.	1995	Discussion on the Application and Development of Fresh Herbal Medicine	Road Traffic Saf.			10	532-533	10.13863/j.issn1001-4454.1995.10.026	Fresh herbal medicine; Literature study; Clinical application	Using fresh herbs to prevent and treat diseases is one of the characteristics of traditional Chinese medicine, with a long history in China. Famous physicians throughout history have widely applied fresh herbs, and many TCM works contain rich records of fresh herb use. In recent years, with the renewed recognition of the unique value of fresh herbs, related research has gradually increased, showi…
Journal Article	Wu, H.Q.; Yang, H.W.; Sun, M.L.	2023	Discussion on the Medicinal Value and Market Development Prospect of Aloe vera	Acta Chin. Med. Pharmacol.			2	10-12,22	10.3969/j.issn.1673-6044.2023.02.004	Chinese patent medicine; Fresh herbal medicine	Aloe is a perennial herb of the Liliaceae family with many varieties. It is a plant with both medicinal and economic value. Aloe is rich in various active substances beneficial to the human body, including anthraquinones, polysaccharides, vitamins, and minerals. It has various pharmacological effects such as antibacterial, anti-inflammatory, antioxidant, moisturizing, and wound healing. This pape…
Journal Article	Zhang, J.W.; Chen, W.Q.	2020	Discussion on Fresh Imperata cylindrica in Treating Febrile Diseases as Recorded in 'Integrating Chinese and Western Medicine'	Chin. J. Pharmacovigil.		28	1	88-89	https://doi.org/10.19621/j.cnki.11-3555/r.2020.0148	Fresh Imperata cylindrica; Yin deficiency internal heat; Warm-heat; Warm toxin; Stagnant heat; Records of Chinese Medicine with Reference to Western Medicine; Zhang Xichun	This paper summarizes the medical cases of fresh Imperata cylindrica used for treating febrile diseases recorded in 'Records of Traditional Chinese and Western Medicine in Combination'. The author also added commentaries based on other herbal texts and personal clinical experience.	China's Naturopathy
Journal Article	Liu, X.L.	2024	Discussion on Countermeasures and Suggestions for the Healthy Development of the 'Medicine and Food Homology' Industry — Taking Yongchun Prepared Rehmannia glutinosa as an Example	J. Nanjing Univ. Tradit. Chin. Med.			30	170-173	10.16043/j.cnki.cfs.2024.30.014	Fresh herbal medicine; External treatment; Literature study	Medicinal and edible substances are a type of Chinese medicine resource discovered by humans in the process of production and practice that have both medicinal and food characteristics. They are an important part of China's traditional dietary culture. In recent years, with increasing attention to health and wellness, the development and utilization of medicinal and edible substances have become …
Journal Article	Chen, T.F.; Wang, S.; Ding, X.F.; Liu, Q.Q.	2017	Brief Discussion on the Experience of Yanjing Famous Doctor Xiao Longyou in Using Seasonal Fresh Herbal Medicine	J. Qufu Norm. Univ. Nat. Sci. Ed.		10	5	583-585	10.3969/j.issn.1674-1749.2017.05.022	Fresh herbal medicine; Literature study; Clinical application	Xiao Longyou, a famous Beijing physician, was highly experienced and renowned in Beijing. His clinical medication had distinctive features, one of which was his proficiency in using fresh herbs. According to the seasons and climate, Xiao Longyou would flexibly use fresh herbs in his prescriptions, achieving remarkable therapeutic effects. This paper summarizes his experience in using fresh herbs,…
Journal Article	Wang, C.M.; Hu, Z.P.	2019	Investigation and Analysis of Rare Fresh Herbal Medicine Resources in Qiannan Prefecture Ethnic Medicinal Material Market	Logist. Eng. Manag.			1	89-91	10.3969/j.issn.1007-5739.2019.01.054	Fresh herbal medicine; Literature study; Clinical application; Wen disease	To understand the overview of rare fresh herbs in southern Guizhou and provide a basis for the research and development of Chinese medicinal materials in Qiannan Prefecture, a combination of data analysis and field investigation was used to survey the types, distribution, and current status of rare fresh herbs in the region. The results provide basic data for the protection and development of fre…
Journal Article	He, J.J.; Du, J.	2016	Comparative Study on Gallic Acid Content in Fresh and Dry Products of Sedum aizoon from Guizhou	Chin. J. Manag. Sci.		44	14	169-171	https://doi.org/10.13989/j.cnki.0517-6611.2016.14.058	Fresh herbal medicine; Application; Literature study	Objective: To establish a method for determining the content of gallic acid in Sedum aizoon from Guizhou, and to compare the contents of gallic acid in dry and fresh products from different harvest times and different parts. Methods: HPLC was used to determine the content of gallic acid. Results: The content of gallic acid varied with different harvest times and different parts, with significant …	Anhui Agric. Sci.
Journal Article	Li, X.; Cao, Y.; Zhang, Y.; Ren, Y.; Zeng, M.; Liu, Y.; Chen, X.; Ma, X.; Zhao, B.; Zheng, X.; Feng, W.	2024	Five New Eremophilane-Type Sesquiterpenes from the Fresh Roots of Rehmannia glutinosa	Ind. Eng. Manag.		175		105960	10.1016/j.fitote.2024.105960	Fresh herbal medicine; Clinical application; Literature study; Warm disease	Five undescribed eremophilane-type sesquiterpenes, remophilanetriols E-I (1-5), along with seven known compounds (6-12) were isolated from the fresh roots of Rehmannia glutinosa. Their structures were characterized by extensive spectroscopic data analysis and their absolute configurations were determined by comparing their calculated electronic circular dichroism (ECD) spectra and experimental EC…
Journal Article	Qu, J.X.F.	1996	Fresh Senecio scandens Suitable for Field Fresh Cutting	J. Hunan Univ. Chin. Med.			04	218			Sencio scandens should be cut from fresh products at the production site. It is generally harvested during the flowering period in summer and autumn by cutting the whole plant, then sun-dried.
Journal Article	Lin, G.M.; Ma, L.Y.; Yin, L.B.; Jia, T.Z.	2011	GC-MS Analysis of the Effect of Bran-Frying on Volatile Oil Components in Fresh and Raw Citrus aurantium Fructus	Chin. J. Hosp. Pharm.		33	03	476-479		Citrus aurantium; Bran-fried; Volatile oil; GC-MS	Objective: To compare the changes in chemical composition and content of volatile oils from raw, fresh, and bran-fried products of Citrus aurantium. Methods: GC-MS was used to analyze the volatile oil components of the samples. Results: There were significant differences in the types and contents of volatile oil components among raw, fresh, and bran-fried products. After bran-frying, some compone…
Journal Article	Huang, H.; Jin, Y.Q.; Wang, W.	2014	GC-MS Analysis of Volatile Oils from Fresh Lantana camara Flowers and Young Branches and Leaves in Hainan	J. Chengdu Univ. TCM		32	11	2783-2784	10.13193/j.issn.1673-7717.2014.11.067	Lantana camara; GC/MS; Volatile oil extractor; Detoxification and stasis resolution; Antibacterial; Volatile oil; Anticancer	Objective: To analyze the chemical components of fresh Lantana camara L. from Hainan using gas chromatography/mass spectrometry (GC/MS). Methods: The volatile components of fresh Lantana camara were extracted and analyzed by GC/MS. Results: A total of [specific number] compounds were identified, accounting for [percentage]% of the total volatile components. The main components included [main comp…
Journal Article	Zhou, X.D.; Chen, Y.; Lin, R.	2020	Analysis of Total Flavonoid Content Changes in Taraxacum mongolicum During Processing and Its Effect on Gastritis Treatment	J. Hubei Univ. Natl. Nat. Sci. Ed.		15	23	3612-3616	https://doi.org/10.3969/j.issn.1673-7202.2020.23.013	Fresh herbal medicine; Literature study; Application rules; Clinical application; Warm disease	Objective: To study the changes in total flavonoid content during the processing of Taraxacum and its therapeutic effect on gastritis. Methods: From April 1, 2016 to April 1, 2018, patients with gastritis were selected and divided into a treatment group receiving raw Taraxacum and a treatment group receiving processed Taraxacum (Taraxacum carbon). The total flavonoid content before and after proc…	World Chin. Med.
Journal Article	Ju, H.Y.; Ge, X.Y.; Jiao, Y.; Zhao, B.; Liu, C.L.; Song, X.	2018	Study on the Difference of Total Flavonoid Content in Taraxacum mongolicum Before and After Processing	Guangdong Chem. Ind.			10	1209-1212	https://doi.org/10.13463/j.cnki.jlzyy.2018.10.028	Fresh herbal medicine; Literature study; Clinical application	Objective: To determine the changes in total flavonoid content of Taraxacum before and after processing using UV spectrophotometry, providing a scientific basis for the clinical use of Taraxacum and Taraxacum carbon in treating gastritis and gastric ulcers. Methods: UV spectrophotometry was used to determine the total flavonoid content of Taraxacum before and after processing. Results: The total …	Jilin J. Chin. Med.
Journal Article	Liu, S.S.; Wang, W.B.; Li, Z.L.; Chen, J.C.; Wang, Y.C.; Yu, C.Y.; Liu, J.H.; Wang, S.H.	2024	Preparation of Taraxacum mongolicum Gold Nanoparticles and Their In Vitro Anticancer Activity Study	Pharm. Clin. Res.		51	04	44-50	10.13543/j.bhxbzr.2024.04.005	Taraxacum mongolicum; Gold nanoparticles; Green synthesis; Anticancer activity	Gold nanoparticles (Da-AuNPs) were synthesized using Taraxacum extract as a reducing agent and chloroauric acid as a raw material. The synthesized nanoparticles were characterized by various methods including UV-Vis spectroscopy, transmission electron microscopy (TEM), and dynamic light scattering (DLS). The results showed that the prepared Da-AuNPs had good dispersion, uniform particle size, and…
Journal Article	Zhang, S.Q.L.D.Q.	2005	High Quality, Delicious Flavor, Dual-Purpose Fresh and Dry, Spring-Autumn Double Season Cultivation of Agrocybe aegerita	Chin. J. Gastroenterol. Hepatol.			03	21		Fresh herbal medicine; Clinical application; Literature study
Journal Article	Li, H.H.; Wu, M.F.; Wang, W.; Xu, S.X.	2023	Study on the Skin Care Efficacy of Eriobotrya japonica Exosomes and Cell Fluid at the In Vitro Level	Shandong Sci.		44	7	1488-1496	10.3969/j.issn.1000-2561.2023.07.020	Fresh herbal medicine; Literature study; Clinical application; Treatment	To explore the biological activities of Eriobotrya japonica L. exosomes and cell fluid on human skin cells in vitro, providing a theoretical basis for the development of new cosmetic raw materials. Exosomes and cell fluid were extracted from fresh loquat leaves and fruits, and their effects on human skin fibroblast proliferation, migration, and collagen synthesis were investigated. The results sh…
Journal Article	Chen, W.W.	2018	Fresh Herbal Medicine Helps with Skin Diseases	J. Plant Resour. Environ.		4	06	18-19			Fresh herbs have unique therapeutic effects. Famous warm disease specialists throughout history, such as Ye Tianshi and Xue Shengbai, particularly favored fresh herbs and used them frequently for treating skin diseases. Ancient TCM texts also contain rich records of using fresh herbs for skin diseases. This paper reviews the historical application and modern research progress of fresh herbs in th…
Journal Article	Peng, B.X.; Zhou, X.; Shi, J.S.; Li, Z.W.	2007	Study on Volatile Oil of Curcuma phaeocaulis and Its Three Components Against Liver Cancer and Endometrial Cancer	J. Zhejiang Univ. Tradit. Chin. Med.		026	03	312-313	10.13375/j.cnki.wcjps.2007.03.026	Fresh herbal medicine; Clinical application; Literature study	Objective: To investigate the anti-hepatocellular carcinoma and anti-endometrial cancer cell activities of Curcuma phaeocaulis volatile oil and its three main chemical components: curcumenol, curdione, and isocurcumenol. Methods: Cell viability was assessed by MTT assay, and cell apoptosis was detected by flow cytometry. Results: Curcuma phaeocaulis volatile oil and its three main components show…	West Chin J Pharm Sciences
Journal Article	Wang, Q.; Gou, X.M.; Gao, G.; Zhou, Y.H.; Yang, R.W.	2015	Chemical Composition Analysis, Antioxidant and Antibacterial Activities of Essential Oils from Dry and Fresh Leaves of Curcuma phaeocaulis	Agric. Sci. Technol. Commun.		36	8	97-102	https://doi.org/10.13386/j.issn1002-0306.2015.08.011	Fresh herbal medicine; Clinical application; Warm disease; Literature study	The chemical composition of the essential oil from Curcuma phaeocaulis leaves was analyzed by GC/MS, and the relative content of each component was determined. The DPPH free radical scavenging activity of the essential oil was also evaluated. The results showed that the essential oil from Curcuma phaeocaulis leaves contained various chemical components, with certain components having relatively h…	Sci. Technol. Food Ind.
Journal Article	Kang, L.; Cao, L.H.; Zhang, Y.N.; Zhang, J.; Tian, S.; Miao, M.S.; Bai, M.	2021	Connotation and Extension of Prescription Fresh Herbal Medicine	Light Ind. Sci. Technol.		36	6	3444-3448		Fresh herbal medicine; Clinical application; Literature study; Treatment	The application of fresh herbs in traditional Chinese medicine runs through the origin and development of TCM. The application of fresh herbs in formulas has increased the clinical efficacy of fresh herbs and enriched the TCM system. This paper summarizes the application forms and characteristics of fresh herbs in formulas, analyzes their clinical advantages, and discusses future development dire…	China J Tradi Chin Med Pharm
Journal Article	Xing, N.; Peng, D.H.; Zhang, Z.H.; Zhang, Z.D.; Kuang, H.X.; Wang, Q.H.	2020	Research Progress on the Effects of Processing on Chemical Composition and Pharmacological Effects of Panax notoginseng	China Trop. Agric.		26	16	210-217	10.13422/j.cnki.syfjx.20201158	Fresh herbal medicine; Clinical application; Literature study	Panax notoginseng is a valuable traditional Chinese medicinal material with effects of dispersing blood stasis, stopping bleeding, reducing swelling, and alleviating pain, and is a traditional blood-activating and stasis-resolving herb. After processing, the efficacy of Panax notoginseng changes. This paper reviews the changes in chemical composition and pharmacological effects of Panax notoginse…	Chin J Exp Tradit Med Formulae
Journal Article	Tu, W.Q.; Zhang, L.J.; Liu, X.M.; Li, X.Y.	2019	Comparison of Steroidal and Saponin Contents in Achyranthes bidentata and Its Processed Products	Chin. Gen. Pract.		30	01	89-93	10.19378/j.issn.1003-9783.2019.01.014	Fresh herbal medicine; Clinical application; Literature study; Treatment	Objective: To establish a method for the determination of ecdysteroids and triterpenoid saponins in Achyranthes bidentata, and compare the contents of these components in raw Achyranthes bidentata and its processed products (Achyranthes segments and wine-processed Achyranthes). Methods: HPLC was used to determine the contents of the indicator components. Results: The contents of ecdysteroids and …
Journal Article	Ye, X.; Lu, J.Q.; Cao, L.; Huang, M.J.	2017	Comparison of Volatile Components in Arctium lappa Before and After Stir-Frying	Chin. J. Ethnomed. Ethnopharm.		40	07	1586-1589	10.13863/j.issn1001-4454.2017.07.018	Arctium lappa; HS-SPME; GC-MS; Volatile components	Objective: To analyze and compare the differences in volatile components between raw and stir-fried Arctium lappa seeds. Methods: Headspace solid-phase microextraction (HS-SPME) combined with gas chromatography-mass spectrometry (GC-MS) was used to analyze the volatile components. Results: There were significant differences in the types and relative contents of volatile components between raw and…	Chin Med Mater
Journal Article	Chen, M.Q.	2010	Problems and Countermeasures of Fresh Product Loss Management in Ningbo Sanjiang Supermarkets	J. Qiannan Med. Coll. Natl.			10	120-121	10.3969/j.issn.1673-291X.2010.10.053	Fresh herbal medicine; Clinical application; Literature study	The operational performance of fresh product sales reflects the competitiveness of chain supermarkets. This paper first analyzes the problems and causes of fresh product loss in Ningbo Sanjiang Supermarket, and then proposes improvement measures and suggestions based on the actual situation.
Journal Article	Hu, B.Q.	1989	Treatment of 35 Cases of Clavus with External Application of Fresh Sapium sebiferum Young Petiole Juice	Farm. Friends			03	45+18	10.16808/j.cnki.issn1003-7705.1989.03.039		The author treated 35 cases (55 corns) of foot corns by external application of fresh Sapium sebiferum petiole juice, with good efficacy. The details are summarized as follows: general information...
Journal Article	Chen, X.W.; Shao, L.; Liang, G.J.	2016	Study on Preservation Methods of Fresh Morinda officinalis, a Southern Medicinal Material	J. Med. Res.		43	6	138-142	10.16768/j.issn.1004-874X.2016.06.024	Morinda officinalis; Fresh product; Fresh-keeping technology; Preservation effect	To develop preservation technology for fresh Morinda officinalis, the weight loss rate, hardness value, polysaccharide content, total antioxidant capacity, total flavonoid content, and color changes of Morinda officinalis during storage were measured. Different preservation methods were compared to screen for the optimal preservation technology. The results provide technical support for the stora…
Thesis	Nie, Y.Y.	2011	Cloning and Homology Comparative Analysis of DNA Fragments from Saussurea costus and Lindera aggregata Decoction Pieces and Fresh Medicinal Materials	J. Guangdong Pharm. Coll.						Fresh herbal medicine; Literature study; Application rules; Clinical application	Due to the complex origins of Chinese medicinal materials, such as various types of Saussurea costus (including Saussurea lappa, Vladimiria souliei, Vladimiria denticulata, Kadsura longipedunculata, and Aristolochia debilis), and various types of Lindera aggregata, the clinical use of these herbs requires attention to their origin and quality. This paper discusses the identification and quality e…	目的：通过对明清时期温病医家应用含鲜药方剂治疗温疫的医案进行挖掘分析，探讨明清温病医家治疗温疫应用鲜药的用药规律，以期为现代临床鲜药应用提供参考。方法：收集明清温病医家应用含鲜药治疗温疫的医案方剂，采用统计学方法对鲜药的用药频次、药用部位、性味归经等进行分析，并对含鲜药方剂进行关联规则分析。结果：最终筛选出313首方剂，涵盖中药289种，其中鲜药75种。使用频次≥15次的高频鲜药有生姜、生姜汁、鲜芦根、鲜生地、鲜石斛、鲜荷叶。鲜药的药性主要为寒性、凉性和温性；药味以甘味、苦味和辛味为主；其归经主要集中于脾经、胃经和肺经。鲜药的主要加工方式包括直接入药、捣汁和制露等。值得注意的是，有56种鲜药为药食同源类。关联规则分析得出7组药物组合。结论：1)明清时期温病医家治疗温疫所用鲜药特色突出，多用辛味清扬疏散之品以祛邪为先，达到效速力宏之功。2)常用甘寒之药及药味合化之法以养阴生津，兼以辛味宣通…
Journal Article	Li, C.; Sun, M.L.; Rong, R.	2026	Study on the Application Rules of Fresh Herbal Medicine in Treating Pestilence by Warm Disease Physicians in Ming and Qing Dynasties	J. Cent. South Univ. For. Technol.		21	1	123-132		Fresh herbal medicine; Literature study; Clinical application
Journal Article	Wang, Z.Z.; Zheng, H.C.; Huang, B.K.	1994	Comparison of Essential Oil Components and Amino Acid Contents in Fresh Roots and Decoction Pieces of Changium smyrnioides	Cereals Oils			12	723-725+762		Apiaceae; Changium smyrnioides; Essential oil; Amino acids	A comparative analysis was conducted on the essential oils and amino acid components of fresh roots and processed pieces of Changium smyrnioides. Twenty-seven essential oil components were identified, and changes in amino acid composition before and after processing were discovered.
Journal Article	Deng, W.F.; Cheng, M.; Huang, J.; Tian, L.	2009	Problems and Countermeasures in Clinical Application of Fresh Ethnic Medicinal Materials	Fine Chem.		15	07	52-53	10.16041/j.cnki.cn15-1175.2009.07.047	Fresh herbal medicine; Literature study; Clinical application	Fresh herbs have the characteristics of rich active ingredient content, good quality, and rapid efficacy. This paper first introduces the application of fresh herbs, commonly used clinical fresh herbs, and the special effects of fresh herbs, and then discusses the development prospects and existing problems of fresh herbs, aiming to promote the clinical application and industrial development of f…
Journal Article	Wu, S.S.; He, X.C.; Zhang, J.; Li, T.; Du, W.Y.; Tan, B.; Du, J.	2020	Study on Chemical Constituents of Freeze-Dried Powder of Fresh Miao Medicine 'Liuyue Huanyang'	J. China Prescr. Drug		43	11	2692-2695	https://doi.org/10.13863/j.issn1001-4454.2020.11.016	Fresh herbal medicine; Literature study; Clinical application; External treatment	Objective: To study the chemical constituents of the freeze-dried powder of fresh Miao medicine Helvetingia (June Sunshine). Methods: Various chromatographic methods including silica gel, ODS, polyamide, and preparative liquid chromatography were used for isolation and purification, and NMR spectroscopy was used for structural identification. Results: Several compounds were isolated and identifie…	J. Chin. Med. Mater.
Journal Article	Wu, S.G.; Zhao, H.; Ran, H.X.; Yao, G.; Chen, M.F.; Wang, G.Q.; Du, J.	2018	Observation on the Preventive Effect of Fresh Miao Medicine 'Liuyue Huanyang' on Experimental Atherosclerosis in Rabbits	Jiangsu Agric. Sci.		24	8	53-55	10.16041/j.cnki.cn15-1175.2018.08.029	Fresh herbal medicine; Clinical application; Literature study	Objective: To observe the effect of fresh Miao medicine Helvetingia (June Sunshine) on blood lipid metabolism and investigate its lipid-regulating mechanism. Methods: Twenty-four New Zealand rabbits were divided into normal group, model group, and drug groups. The hyperlipidemia model was established by high-fat diet. After administration, blood lipid levels were measured, and liver tissue pathol…	J. Med. Pharm. Chin. Minor.
Journal Article	He, J.J.; Du, J.	2017	Comparative Study on Quality of Dry and Fresh Sedum aizoon, a Miao Medicine	New Chin. Med.		28	11	2753-2754		Fresh herbal medicine; Clinical application	Objective: To conduct a comparative study on the quality of dry and fresh Sedum aizoon from Guizhou, explore the advantages of ethnic medicine fresh herbs, and provide theoretical basis for the scientific use of this medicinal material. Methods: The contents of active components in dry and fresh products were determined and compared. Results: There were significant differences in the active compo…	Lishizhen Med. Mater. Med. Res.
Journal Article	Jiang, W.J.; Wu, J.C.; Wang, J.; Yang, X.B.; Ning, X.J.; Du, J.	2021	Study on Chemical Constituents of Fresh Miao Medicine 'Cao Gou Shen'	Nei Mongol J. Tradit. Chin. Med.		44	7	1626-1630	https://doi.org/10.13863/j.issn1001-4454.2021.07.015	Fresh herbal medicine; Literature study; Clinical application	Objective: To study the chemical constituents of fresh Miao medicine Balanophora subcupularis (caogoushen). Methods: Various chromatographic techniques including polyamide, Sephadex LH-20, and preparative HPLC were used for isolation and purification. The structures of the isolated compounds were identified by spectroscopic methods. Results: Several compounds were isolated from fresh Balanophora …	J. Chin. Med. Mater.
Journal Article	Liu, Q.; Guo, W.J.; Wei, W.Q.; Gu, L.D.N.·.A.S.H.E.; Bai, L.N.; Yu, D.	2022	Research Progress on Portulaca oleracea in Treating Acute Eczema	J. Qilu Nurs.		44	21	3308-3312,3317	10.3969/j.issn.1002-7386.2022.21.027	Fresh herbal medicine; Literature study; Clinical application	Portulaca oleracea is a medicinal and edible Chinese herb. Both herbal records and clinical applications have confirmed its good therapeutic effect on acute eczema with high safety. Modern pharmacological studies have also demonstrated that Portulaca oleracea has anti-inflammatory, antibacterial, and anti-allergic effects. This paper reviews the research progress on the use of Portulaca oleracea …
Journal Article	Yang, J.L.; Zhao, Y.; Du, L.; Lu, Y.X.; Cheng, X.C.; Pan, Z.Q.; Zhao, X.R.; Zhang, Q.L.	2019	Preparation of Fresh Portulaca oleracea Gel and Its Preliminary Effect on Eczema in Mice	Int. J. Microbiol.			7	378-381,406	10.13506/j.cnki.jpr.2019.07.002	Fresh herbal medicine; Literature study; Clinical application	Objective: To prepare fresh Portulaca oleracea gel and investigate its therapeutic effect on acute eczema in mice. Methods: Orthogonal experimental design was used to optimize the formulation with carbomer-940 as the matrix. The optimal ratio of carbomer-940, glycerin, and other excipients was determined. The fresh Portulaca oleracea gel was prepared and its effect on the mouse model of acute ecz…
Journal Article	Zhao, B.L.	1999	Brief Discussion on the Research and Application of Fresh Herbal Medicine	Southwest China J. Agric. Sci.			02	44-45		Fresh herbal medicine; Literature study; Clinical application; Warm disease	Fresh herbs are fresh plant medicines and fresh animal medicines, forming a branch of Chinese pharmacy. Research on fresh herbs requires the coordination of multiple disciplines. While maintaining the natural properties of fresh herbs, modern scientific and technological methods should be combined for systematic research. This paper discusses the multidisciplinary characteristics and development …
Journal Article	Zhu, H.P.; Zhu, W.P.	1994	Brief Discussion on the Clinical Application of Carbonized Medicine and Fresh Herbal Medicine	J. Fungal Res.			5	221-222		Fresh herbal medicine; Clinical application; Literature study	In recent years, in pharmacies of various levels of TCM hospitals, dried Chinese herbal products have gradually become fully stocked, while charred herbs and fresh herbs remain neglected. When charred herbs or fresh herbs are prescribed in prescriptions, they are often unavailable. This phenomenon reflects the imbalance in the clinical application of Chinese herbal medicines and requires attentio…
Journal Article	Zhao, B.L.	2008	Brief Discussion on the Application Characteristics of Fresh Herbal Medicine in 'Xiaopin Prescriptions'	Chin. J. Pharm. Anal.		26	05	13-15		Xiaopin Fang; Fresh herbs; Clinical application	Xiaopin Fang is a famous empirical prescription book in ancient China, highly regarded by physicians throughout history. However, current research on Xiaopin Fang is relatively scarce. This paper attempts to study the characteristics of its medication rules and clinical application from the perspectives of syndrome differentiation and treatment, aiming to explore the academic value and clinical s…
Journal Article	Peng, X.B.; Shao, J.M.; Liu, B.X.; Zhang, F.; Jin, F.Y.; Wu, J.H.	2014	Volatile Oil Components and Contents in Different Parts of Fresh Humulus scandens	E Bus.		42	4	178-181	10.3969/j.issn.1001-3601.2014.04.046	Fresh herbal medicine; Literature study; Clinical application; Wen disease	To investigate the chemical composition and relative content of volatile oils in female flowers, male flowers, leaves, and stems of fresh Humulus scandens, solid-phase microextraction combined with GC-MS technology was used for analysis. The results showed that there were differences in the types and contents of volatile components among different parts, providing a scientific basis for the devel…
Journal Article	Yin, Y.H.; Xiao, Y.L.	2011	Observation on Therapeutic Effect of Green Tea-Cleaned Fresh Aloe Vera Wet Compress on Stage 4 Pressure Ulcers in Stroke Patients	J. Traffic Sci. Eng.		20	29	3732-3733	10.3969/j.issn.1008-8849.2011.29.060	Pressure ulcer; Fresh Aloe vera; Green tea; Wet compress	Objective: To observe the effect of green tea water washing combined with fresh aloe wet compress on stage IV pressure ulcers in stroke patients. Methods: Forty-two patients with stage IV pressure ulcers were randomly divided into two groups. The observation group was treated with green tea water washing combined with fresh aloe wet compress, while the control group received conventional treatmen…
Journal Article	Wang, L.F.; Gao, W.Y.	2016	On the Inheritance and Development of Characteristic Technologies of Fresh Chinese Herbal Medicine	J. Shanxi Med. Univ.		24	7	8-10	10.19621/j.cnki.11-3555/r.2016.07.004	Fresh herbal medicine; Literature study; Clinical application	The application of fresh Chinese herbal medicine has a long history, with remarkable efficacy and outstanding characteristics. It is an important part of traditional Chinese medicine. China is rich in fresh herb resources. Over more than two thousand years of clinical practice, fresh herbs have accumulated extensive experience in treating various diseases. In recent years, with the in-depth study…
Journal Article	Li, X.X.	2020	On the Medicine-Food Homology of Garlic	Chin. J. Clin. Anat.			4	6-12		Allium sativum; Allicin; Garlic polysaccharide; Pharmacological effects; Industrial development; Review	Garlic is a worldwide medicinal and edible plant. Its nutritional and medicinal components and functions have received widespread attention and research. From traditional medical practice to modern biomedical research, garlic has demonstrated a variety of biological activities including antibacterial, antiviral, antitumor, cardiovascular protective, and immunity-enhancing effects. This paper revi…
Journal Article	He, H.; Liu, C.; Wang, B.H.; Chi, X.L.	2019	On the Argument that Pinellia ternata in 'Treatise on Cold Damage and Miscellaneous Diseases' Should Be Fresh Pinellia ternata	Chin. J. Thromb. Hemost.		15	12	63-65		Fresh herbal medicine; Literature study; Clinical application	Modern physicians generally believe that the Pinellia ternata recorded in 'Treatise on Febrile and Miscellaneous Diseases' was raw Pinellia ternata. Because raw Pinellia ternata is toxic, processed Pinellia ternata is commonly used as a substitute. However, this may be a misunderstanding. This paper discusses the original usage of Pinellia ternata in classical formulas through literature research…	Asia-Pac. Trad. Med.
Journal Article	Xu, J.H.; Deng, Z.Y.; Tan, Z.B.; Ou, Y.Y.T.	2020	Study on Preservation Technology and Shelf Life of Fresh Aloe Vera Juice	Pract. J. Card. Cereb. Pneumal Vasc. Dis.		35	10	1486-1490	10.3969/j.issn.1003-8914.2020.10.017	Fresh herbal medicine; Literature study; Clinical application; Treatment	Objective: To investigate the optimal preservation technology and determine the shelf life of fresh aloe juice using appearance and aloe polysaccharide content as indicators. Methods: The phenol-sulfuric acid method was used to determine polysaccharide content. Different preservation conditions were compared. Results: The optimal preservation technology was determined, and the shelf life of fresh…
Journal Article	Li, X.M.; Zhang, H.X.; Fan, Y.; Yuan, L.W.; Shang, N.; Zheng, J.R.; Yan, Y.T.	2022	Study on the Anti-Inflammatory Efficacy of Aloe Vera Gel	China Mod. Dr.		52	12	1320-1325	https://doi.org/10.3969/j.issn.1001-1803.2022.12.009	Fresh herbal medicine; Literature study; Clinical application	The anti-inflammatory effect and mechanism of aloe gel were preliminarily investigated. Phorbol ester (TPA) was used to induce inflammation on the ears of male KM mice, and tissue sections were prepared. The results showed that aloe gel could significantly inhibit TPA-induced ear swelling and reduce inflammatory cell infiltration. The mechanism may be related to inhibiting the expression of infla…	China Surf. Deterg. Cosmet.
Journal Article	Mai, L.X.; Wang, M.Z.; Wu, L.R.	2021	Clinical Application Effect of Fresh Compound Aloe Vera and Vernonia amygdalina External Application in Incontinence-Associated Dermatitis	J. Guizhou Med. Univ.		28	17	234-236	10.3969/j.issn.1674-4721.2021.17.064	Fresh herbal medicine; Literature study	Objective: To investigate the clinical effect of external application of compound fresh aloe and Vernonia amygdalina in incontinence-associated dermatitis (IAD). Methods: Patients from January 2018 to [end date] were selected and divided into an observation group and a control group. The observation group received external application of compound fresh aloe and Vernonia amygdalina, while the cont…
Journal Article	Li, Y.; Liu, Q.D.; Song, H.; Chen, S.L.; Wang, J.; Bao, Y.Q.	2011	Study on Processing Technology of Aloe Vera Solid Beverage	Gansu J. Tradit. Chin. Med.		32	11	85-87		Aloe vera; Solid beverage; Processing technology	The production process and operation points of aloe solid beverage were determined. The results showed that the smaller the thickness of aloe leaves, the shorter the drying time required. The crude extract of aloe... This study provides technical support for the development of aloe solid beverage products.
Journal Article	Peng, J.; Tao, G.S.; Lu, S.	2020	Exploration of the Application Characteristics of Fresh Herbal Medicine by Longsha Physician Xing Lijiang	J. Jiangsu Univ. Med. Ed.		52	3	74-76		Longsha medicine; Xing Lijiang; Fresh herbs; Clinical experience	Objective: To summarize the rules and experience of using fresh herbs by Xing Lijiang, a famous traditional Chinese medicine practitioner in Jiangsu Province, and to provide methodological reference and literature basis for the literature research on the use of fresh herbs. Methods: The clinical cases and medical records of Xing Lijiang were collected and analyzed. The types, dosages, and usage m…	Jiangsu J. Tradit. Chin. Med.
Journal Article	Xu, J.H.; Gao, Z.W.; Huang, J.B.; Qiu, Z.K.; Wu, Z.Y.	2015	Effect of Fresh Solanum nigrum on Proliferation Inhibition and Apoptosis of Human Nasopharyngeal Carcinoma CNE-1 Cells	Chin. J. Clin. Pharmacol. Ther.		44	3	61-63		Fresh herbal medicine; Literature study; Clinical application; Treatment	Objective: To observe the effect of fresh Solanum nigrum on the proliferation and apoptosis/necrosis of human nasopharyngeal carcinoma cells (CNE-1). Methods: Fresh Solanum nigrum water decoction at 1 g/mL was prepared and applied to CNE-1 cells at different concentrations. Cell proliferation was detected by MTT assay, and apoptosis/necrosis was detected by flow cytometry. Results: Fresh Solanum …	Heilongjiang J. Trad. Chin. Med.
Journal Article	Liu, Q.Q.; Mei, Q.X.; Zhang, J.C.; Zeng, C.Y.; Hu, Y.L.; Chen, Z.L.	2015	Effect of Solanum nigrum Fruit Preservation Technology on Solasonine and Solamargine Contents	J. Wuhan Univ. Med. Sci.			4	727-729	https://doi.org/10.13863/j.issn1001-4454.2015.04.018	Fresh herbal medicine; Literature study; Clinical application; Treatment	Objective: To study the effect of Solanum nigrum fruit preservation technology on the contents of its antitumor components, solasonine and solasodine. Methods: A unique preservation technology for Solanum nigrum fruits was used, and the contents of solasonine and solasodine were determined by HPLC. Results: The preservation technology could effectively maintain the contents of these antitumor com…	J. Chin. Med. Mater.
Journal Article	HIEU, H.T.; Liu, Z.J.; Wan, S.Y.; Liang, Q.; Li, H.; Mei, Q.X.	2023	Research Progress on Anti-Tumor Mechanisms of Different Medicinal Parts and Active Components of Solanum nigrum	Chin. J. Endem.		34	10	2479-2482	10.3969/j.issn.1008-0805.2023.10.46	Fresh herbal medicine; Literature study; Clinical application	Solanum nigrum is distributed throughout China with abundant medicinal resources. The whole plant is used as medicine, with effects of dispersing blood stasis, reducing swelling, clearing heat, and detoxifying. In traditional folk medicine, Solanum nigrum is used for treating various diseases including tumors, inflammation, and infections. Modern pharmacological studies have shown that Solanum ni…
Journal Article	Sun, X.; Wen, H.M.; Lu, T.L.; Li, W.; Cui, X.B.	2016	Effects of Sulfur Fumigation and Forced Air Drying on Contents of Atractylenolide I and Atractylenolide III in Fresh Atractylodes macrocephala	Chem. Bioeng.		22	16	10-13	10.13422/j.cnki.syfjx.2016160010	Atractylodes macrocephala; Drying temperature; Sulfur fumigation; Atractylenolide I; Atractylenolide III	Objective: To establish an HPLC-PDA method for simultaneous determination of atractylenolide I and atractylenolide III in Atractylodes macrocephala, and compare the effects of different temperature blast drying and sulfur fumigation on the contents. Methods: HPLC-PDA was used for determination. Results: Different processing methods had significant effects on the contents of atractylenolide I and …
Journal Article	Shang, M.M.; Chen, L.	2018	Dual-Channel Supply Chain Coordination of Fresh Products under Retailer Fairness Concerns	China Anim. Health		41	09	110-114	10.13714/j.cnki.1002-3100.2018.09.028	Fresh herbal medicine; Literature study; Clinical application; External treatment	The concept of fairness concerns was introduced into the dual-channel supply chain of fresh agricultural products to study the impact of fairness concepts on channel pricing strategies and how to achieve supply chain coordination. By constructing game models, the optimal pricing decisions under different fairness concern scenarios were analyzed, and coordination mechanisms were proposed. The resu…
Journal Article	Zhang, X.; Zhang, Q.	2017	Fresh Product Supply Chain Coordination Mechanism under Retailer Fairness Concerns	Ind. Saf. Environ. Prot.		32	4	461-473	10.13383/j.cnki.jse.2017.04.004	Fresh agricultural products; Fairness concern; Improved side-payment self-executing contract; Coordination mechanism	Aiming at the fairness concern characteristics of retailers in a supplier-led fresh agricultural product supply chain, the Nash bargaining game theory was used to construct a fairness concern utility model for retailers. The impact of fairness concerns on supply chain decision-making was analyzed, and the optimal pricing and coordination strategies were discussed. The results show that fairness c…
Journal Article	Zheng, H.M.	2015	Three Clinical Cases of Fresh Baphicacanthus cusia Leaves in Clinical Application	Anhui Med. Pharm. J.		31	2	91-92	10.16808/j.cnki.issn1003-7705.2015.02.050	Fresh herbal medicine; Literature study; Clinical application; Wen disease	Currently, the commercial Daqingye (Isatis indigotica leaf) in the national market is mainly from the Brassicaceae family Isatis indigotica, followed by the Polygonaceae family Polygonum tinctorium leaf. The new edition of the Pharmacopoeia has not yet included the Acanthaceae family Baphicacanthus cusia leaf as Daqingye. This paper discusses the variety identification and quality evaluation of d…
Journal Article	Dong, P.	2008	Lotus Root: Summer Fresh Product for Heat Relief, Blood Enrichment and Hemostasis	Jiangxi Med. J.		24	16	41		Fresh herbal medicine; Literature study; Clinical application; Wen disease	Lotus root is an aquatic plant of rivers, lakes, ponds, wetlands, and marshes in the Jiangnan region. As the Song Dynasty poet Yang Wanli wrote: 'After all, the scenery of West Lake in June is different from that at other times.' Lotus root is not only a delicious vegetable but also has high medicinal value, with effects of cooling blood, stopping bleeding, and clearing heat.
Journal Article	Li, Z.Y.; Liu, Z.; Yang, Z.D.; Gu, D.	2020	Research on Cold Chain Operation Mode of Fresh Products in Chain Supermarkets	J. Anhui Univ. Chin. Med.		41	4	86,90		Fresh herbal medicine; Literature study; Clinical application	Based on Mark W. Johnson's business model theory, this paper starts from the three elements of value proposition, supply chain, and profit model, and analyzes the business model of a fresh product e-commerce platform, proposing optimization suggestions.
Journal Article	Zhang, Y.J.	2013	Optimization Study on Cold Chain Logistics of Fresh Products in Chain Supermarkets	China Health Ind.			6	147-147,148	10.3969/j.issn.1674-9324.2013.06.102	Fresh herbal medicine; Literature study; Clinical application	With the rapid development of China's national economy, chain supermarkets have sprung up rapidly. People cannot live without food, and fresh products are essential items for people. This paper analyzes the current status and problems of fresh product management in chain supermarkets and proposes improvement measures.
Thesis	Zhou, Y.B.	2018	Investigation of Anti-Aging Effects of Phyllanthus emblica Extract Using Caenorhabditis elegans	Guangdong Med. J.	Jilin University					Fresh herbal medicine; Literature study; Clinical application; Wen disease	In this thesis, natural Chinese medicine Phyllanthus emblica was selected as raw material. The active components were extracted by water extraction. The UV full-wavelength absorption peak determined the main types of components in the Phyllanthus emblica extract. The antioxidant activity of the extract was evaluated by in vitro antioxidant experiments, and its protective effect on oxidative damag…
Journal Article	Huang, X.S.; Yan, R.A.	2004	Production of Crystalline Alliin Using Fresh Garlic	Acta Agric. Shanghai		25	11	200-203	10.3321/j.issn:1002-6630.2004.11.049	Allium sativum L.; Alliin	To obtain high-purity alliin, fresh garlic was used as raw material. After peeling, heating, juicing, cation resin adsorption, ammonia elution, and crystallization, high-purity alliin crystals were obtained. This study established a method for efficient extraction and purification of alliin from fresh garlic.
Journal Article	Li, Z.R.	2009	Brief Analysis of the Experience of Physicians Throughout the Ages in Using Fresh Herbal Medicine	Lishizhen Med. Mater. Med. Res.		27	1	24-25	10.3969/j.issn.1006-4737.2009.01.009	Fresh herbal medicine; Literature study; Clinical application	This paper summarizes the clinical experience of famous physicians throughout history in using fresh herbs. It points out that fresh herbs contain abundant natural juices, and their heat-clearing and yin-nourishing effects are superior to those of dried products. Fresh herbs are used not only for general diseases but also... This paper provides a historical basis and clinical reference for the ap…
Journal Article	Gan, B.C.; Yang, X.Q.; Li, R.T.	2005	Collection and Collation of Medicinal Plants Used by Li Nationality for Treating External Injuries	J. Anhui Sci. Technol. Univ.			6	357-360	10.3969/j.issn.1007-8517.2005.06.025	Li ethnic group; Trauma; Medicinal plants	Medicinal plants used by the Li ethnic group for treating trauma were collected and organized. Their growth habits, medicinal parts, efficacy, and usage methods were summarized, providing a reference for further research and development of Li ethnic medicine.
Journal Article	Jiang, Z.X.; Chen, Y.Q.; Peng, C.; Wu, W.Y.; Liu, Y.L.; Li, K.; Xie, Y.Q.	2022	Preliminary Study on the Use of Fresh Herbal Medicine in Li Medicine	Acta Agric. Boreali Occident. Sin.		18	12	14-20	10.11954/ytctyy.202212004	Fresh herbal medicine; Application characteristics; Literature study	Objective: To investigate the use and advantages of fresh herbs in Li ethnic medicine in Hainan. Methods: Field visits were conducted in Li ethnic聚居 areas including Wuzhishan City, Dongfang City, and Changjiang County. The types, usage methods, and therapeutic effects of fresh herbs used by Li folk doctors were recorded and analyzed. Results: The Li ethnic group has a rich experience in using fre…
Journal Article	Cheng, R.Q.; Chen, S.H.; Zhao, E.G.; Ma, J.; Li, G.S.; Liu, L.L.	2018	Design of Perception Instrument System for Cold Chain Logistics Fresh Products	J. Hunan Agric. Univ. Nat. Sci. Ed.		18	4	136-140	10.3969/j.issn.1009-6221.2018.04.024	Cold chain logistics; Temperature and humidity; Fresh products; Perception instrument	Aiming at the current low level of cold chain preservation informatization in China, a system for whole-process perception of modern fresh products based on the Internet of Things was designed. The system integrates various sensors to monitor temperature, humidity, and other environmental parameters in real time during transportation and storage, and transmits data through wireless networks, prov…
Journal Article	Wang, R.J.; Gong, R.A.; Qiu, G.X.	2021	Exploration of the Characteristics of Fresh Herbal Medicine Application in Lei Feng's 'Treatise on Seasonal Diseases'	J. Northeast Univ.		56	7	477-478	https://doi.org/10.13633/j.cnki.zjtcm.2021.07.004	Fresh herbal medicine; Literature study; Clinical application	Lei Feng (1833-1888), courtesy name Shaoyi, also known as Songcun, was a physician of the late Qing Dynasty from Sanqu (today's Quzhou), Zhejiang Province. He was a representative of the Zhejiang school of traditional Chinese medicine...	Zhejiang J. Tradit. Chin. Med.
Journal Article	Li, Q.; Li, G.; Zhang, H.N.	2012	Analysis of Hydrolyzed and Free Amino Acids in Fresh Bulbs of Lilium davidii var. unicolor from Lanzhou	Acta Chin. Med. (Engl.)		33	20	277-281		Fresh herbal medicine; Literature study; Clinical application	Through the analysis of hydrolyzed amino acids and free amino acids in fresh bulbs of Lanzhou lily, 18 hydrolyzed amino acids and 20 free amino acids were identified. The results provide a nutritional basis for the development and utilization of Lanzhou lily.
Journal Article	He, C.N.; Wang, C.L.; Guo, S.X.; Xiao, P.G.	2004	Research Progress on Chemical Constituents and Pharmacological Activities of Orchidaceae Anoectochilus Genus Plants	Spec. Wild Econ. Anim. Plant Res.			02	8-11		Fresh herbal medicine; Literature study; Clinical application	Objective: To introduce the research overview of the chemical constituents and pharmacological activities of Anoectochilus plants. Methods: Domestic and international literature was consulted and analyzed. Results: Anoectochilus plants contain various active components such as flavonoids, polysaccharides, and alkaloids, with pharmacological activities including antioxidant, anti-inflammatory, hep…
Journal Article	Zhang, S.Y.; Fu, K.C.; Ni, Y.; Zheng, J.; Ma, W.G.	2007	Investigation on Medicinal Plants Used by Lahu Nationality Folk Doctors for Treating External Injuries	Agric. Technol. Serv.		30	6	18-20	10.3969/j.issn.1000-2723.2007.06.006	Fresh herbal medicine; Literature study; Clinical application	In the Lahu ethnic聚居 areas of Lancang and Zhenyuan counties, field surveys were conducted to collect and organize medicinal plants used by folk herbalists for treating trauma. Their growth habits, medicinal parts, efficacy, and usage methods were summarized.
Journal Article	Chen, P.P.; Ma, X.J.; Liu, L.; Wu, H.H.; Lin, J.X.; Lan, B.M.; Zhuang, W.D.	2021	Essential Oil Components and Antibacterial Effects of Fresh and Dried Stems and Leaves of Thymus quinquecostatus	Chin. J. Pharm. Ind.		50	1	15-20		Fresh herbal medicine; Literature study; Clinical application	Steam distillation and gas chromatography-mass spectrometry (GC-MS) were used to analyze the volatile components of Thymus pulegioides. The main chemical components were identified, and their relative contents were determined. The results provide a scientific basis for the development and utilization of Thymus pulegioides resources.	Subtropical Plant Sci.
Journal Article	Wen, Y.; Li, S.Y.; Qin, X.M.; Li, Z.Y.	2024	Herbal Textual Research and Historical Evolution of Tussilago farfara Medicinal Use	Contin. Med. Educ.		19	10	1486-1493	10.3969/j.issn.1673-7202.2024.10.018	Fresh herbal medicine; Literature study; Clinical application	Tussilago farfara was first recorded in 'Shennong's Classic of Materia Medica'. It has been extensively documented in herbal monographs and medical texts throughout history and is a commonly used antitussive Chinese herbal medicine in clinical practice. This paper reviews the historical evolution, chemical composition, pharmacological effects, and clinical applications of Tussilago farfara.
Journal Article	Wan, M.; Tang, S.H.; You, Y.; Liu, Y.M.; Chen, K.L.	2012	Study on In Vitro Anticoagulant Activity of Fresh and Dry Extracts of Whitmania pigra	Pharm. Bull.		31	1	47-50	10.3969/j.issn.1672-4321.2012.01.012	Fresh herbal medicine; Literature study; Clinical application	Objective: To study the in vitro anticoagulant activity of fresh and dry extracts of Whitmania pigra. Methods: Different concentrations of two extracts were applied to rat plasma, and clotting time was measured. Results: Both fresh and dry extracts showed anticoagulant activity, with the fresh extract having stronger activity. Conclusion: Fresh Whitmania pigra has better anticoagulant activity, s…
Journal Article	Luo, Y.R.	2021	Clinical Observation on Treatment of Agkistrodon halys Snakebite with Antivenom Combined with Fresh Herbal Medicine External Application	J. Syst. Sci.		29	23	101-103	10.19621/j.cnki.11-3555/r.2021.2333	Fresh herbal medicine; Literature study; Clinical application	Objective: To observe the therapeutic effect of anti-viper venom serum combined with external application of fresh Chinese herbs (Scutellaria barbata and Hedyotis diffusa) on viper bites. Methods: 120 patients with viper bites were divided into two groups. Results: The combination treatment group showed better efficacy than the control group. Conclusion: The combination of anti-viper venom serum …
Journal Article	Liu, Y.Q.	2008	Biotherapeutic Effects of Anti-Cancer Fresh Herbal Medicine	China Collect. Econ.		35	7	418-419	10.3969/j.issn.1000-8179.2008.07.018	Fresh herbal medicine; Literature study; Clinical application	Modern fresh herbs (Jinlong Capsule, Jinshuixian Capsule) are prepared from fresh animal and plant medicinal materials as raw materials, using modern low-temperature technology to extract all their active ingredients. These modern preparations preserve the bioactive components of fresh herbs to the maximum extent and have shown good efficacy in clinical applications.
Journal Article	Wang, L.X.; Sun, Y.T.; Yang, W.S.; Bai, X.F.; Huang, C.X.; Mou, D.L.; Zhang, Y.; Liang, X.S.	2003	In Vitro Anti-Herpes Simplex Virus Effects of Anti-HIV Plant Protein MAP30 and Other Drugs	Edible Fungi China		16	4	244-247	10.3969/j.issn.1008-8199.2003.04.002	Plant protein; Antiviral agents; Herpes simplex virus; Human immunodeficiency virus	Objective: To study the anti-human immunodeficiency virus (HIV) effects of plant protein MAP30, acyclovir (ACV), and interferon-α (IFN-α). Methods: The antiviral activities were evaluated in vitro. Results: MAP30 showed significant anti-HIV activity. Conclusion: Plant-derived anti-HIV proteins have potential for development as anti-AIDS drugs.
Journal Article	Liu, Y.L.	2010	Pioneering a New Path of Anti-Cancer Fresh Herbal Medicine — Recording Li Jiansheng, Chairman of Beijing Jiansheng Pharmaceutical Co., Ltd.	Braz. J. Biol.		12	02	35-37	10.13313/j.issn.1673-4890.2010.02.013	Fresh herbal medicine; Literature study; Clinical application
Journal Article	Chen, G.J.	2013	Opening a New Era of Fresh Herbal Medicine Laboratory Research — Recording Professor Hao Jinda, the First Person in Fresh Herbal Medicine Laboratory Research	Chin. Agric. Sci. Bull.		20	11	35-38			Fresh herbs were once highly favored in the field of traditional Chinese medicine. In the past, many pharmacies had specialized gardens for planting fresh medicinal plants. However, for some unknown reason, the use of fresh herbs gradually declined, and they are now rarely seen in hospitals and pharmacies. This phenomenon deserves the attention of the TCM community.
Journal Article	Li, Z.; Yuan, P.C.; Wang, Y.T.C.; Liu, C.Y.; Chen, K.S.	2018	Changes in Chemical Composition and Molecular Weight of Helianthus tuberosus Polysaccharides Before and After Pickling	Anti Infect. Pharm.		43	2	142-146	https://doi.org/10.13684/j.cnki.spkj.2018.02.026	Fresh herbal medicine; Literature study; Clinical application; Wen disease	To understand the changes in reducing sugar, polysaccharide, protein, and fat contents of Helianthus tuberosus before and after pickling, as well as the changes in molecular weight of Helianthus tuberosus polysaccharides, the anthrone-sulfuric acid method and other methods were used for determination. The results showed that the contents of various components changed after pickling, with the poly…	Food Sci. Technol.
Journal Article	Gao, Y.F.; Chen, C.; Zhang, H.X.; Liang, G.C.	2000	Effect of Platycodon grandiflorus Total Saponins on Hyperlipidemia in Rats	Chin. J. Cancer Prev. Treat.		31	10	764-765	10.3321/j.issn:0253-2670.2000.10.025	Fresh herbal medicine; Literature study; Clinical application	A rat hyperlipidemia model was established by feeding a high-fat diet to study the effect of Platycodon grandiflorus total saponins on hyperlipidemia. The results showed that Platycodon grandiflorus total saponins have lipid-lowering effects, can reduce serum total cholesterol, triglyceride, and low-density lipoprotein levels, and increase high-density lipoprotein levels. This study provides expe…
Journal Article	Xu, Y.W.; Geng, S.N.; Wang, Y.H.; Du, G.J.	2021	Guiding Mechanism of Platycodin D on Doxorubicin Treatment of Lung Cancer in Mice	Evid. Based Complement. Alternat. Med.		46	6	1480-1489	10.19540/j.cnki.cjcmm.20201027.402	Fresh herbal medicine; Literature study; Clinical application; Wen disease	To observe whether platycodin D has a guiding effect on doxorubicin treatment of mouse lung cancer. In vitro, platycodin D and doxorubicin were added alone or in combination to mouse Lewis lung cancer cells. Cell proliferation was detected by CCK-8, and apoptosis was detected by flow cytometry. In vivo, a mouse Lewis lung cancer model was established to observe the combined treatment effect. The …
Journal Article	Yang, X.; Wang, L.	2020	Anti-Inflammatory Effect of Platycodon grandiflorus Extract on Rheumatoid Arthritis in Rats	Mol. Nutr. Food Res.		36	1	22-27	10.13982/j.mfst.1673-9078.2020.1.004	Fresh herbal medicine; Literature study; Clinical application	To investigate the intervention effect and anti-inflammatory action of Platycodon grandiflorus extract on joint swelling in rats with rheumatoid arthritis. 55 SD rats were selected, with 5 as the normal group and the remaining for model establishment. The results showed that Platycodon grandiflorus extract could significantly reduce joint swelling in RA rats and reduce the levels of inflammatory …
Journal Article	Sun, P.; Xu, H.; Huang, Y.H.; Li, Z.R.; Nie, Y.P.; Wang, S.S.; Liu, J.J.	2022	Overview of Extraction Methods and Pharmacological Effects of Platycodon grandiflorus Chemical Constituents	Hortic. Bras.		41	9	18-23	10.11882/j.issn.0254-5071.2022.09.004	Fresh herbal medicine; Literature study; Clinical application	Platycodon grandiflorus is a traditional Chinese medicinal material with both medicinal and edible uses, widely distributed in China. Its chemical components mainly include oleanane-type pentacyclic triterpenoid saponins, flavonoids, polysaccharides, and other compounds, with pharmacological activities such as expectorant, antitussive, anti-inflammatory, antitumor, immunomodulatory, and hepatopro…
Journal Article	Wang, W.L.; Wang, Z.F.	2008	Study on the Nutritional Value and Comprehensive Development of Platycodon grandiflorus	China J. Chin. Mater. Med.			9	12-13,33	10.3969/j.issn.1671-9646-B.2008.09.004	Platycodon grandiflorus; Nutrition; Comprehensive development	Taking Platycodon grandiflorus as the main raw material, the medicinal value and edible value of this medicinal and edible resource were discussed in detail. The properties, functions, extraction, and processing methods of Platycodon grandiflorus were studied.
Journal Article	Huang, F.; Cao, R.; Cao, T.J.	2007	Treatment of 22 Cases of Herpes Zoster with Local Application of Fresh Opuntia dillenii Juice Combined with Acupuncture	Chem. Pharm. Bull.			05	55	10.19621/j.cnki.11-3555/r.2007.05.059	Fresh herbal medicine; Literature study; Clinical application
Journal Article	Long, P.; Xu, W.J.; Xiong, S.Q.; Wu, J.; Pang, Z.F.; Qiu, G.F.; Hu, X.M.	2006	Preparation of Refined Momordica charantia Extract and Its Hypoglycemic Effect	Phytochem. Lett.		9	9	795-797	10.3969/j.issn.1008-049X.2006.09.005	Fresh herbal medicine; Literature study; Clinical application	Objective: To refine bitter gourd juice by removing its cold and bitter components, and to investigate the therapeutic effect of the refined extract on type 2 diabetic rats through animal experiments. Methods: Bitter gourd was processed to obtain refined extract, and type 2 diabetic rat model was established for pharmacodynamic evaluation. Results: The refined bitter gourd extract showed signific…
Journal Article	Sun, C.C.; Tao, Z.D.; Wu, X.Z.; Li, G.Y.	2012	Report on 16 Cases of Fresh Scaphoid Fracture Treated with Herbert Screw Fixation via Radial Styloid Osteotomy	Theranostics		24	2	45-46,48	10.3969/j.issn.1001-6015.2012.02.016	Carpal bone; Styloid process; Osteotomy; Herbert screw; Fracture fixation; Internal	Objective: To observe the clinical efficacy of Herbert screw internal fixation via radial styloid process osteotomy in treating fresh scaphoid fractures. Methods: Patients with fresh scaphoid fractures were treated with this surgical method, and the clinical outcomes were evaluated. Results: All fractures healed well with good functional recovery. Conclusion: This surgical method is an effective …
Journal Article	Liu, J.; Bai, M.; Miao, M.S.	2022	Analysis of the Characteristics and Rules of Fresh Herbal Medicine Application in Classical Prescriptions	Appl. Sci.		37	5	1103-1107	https://doi.org/10.16368/j.issn.1674-8999.2022.05.201	Classical formulas; Fresh herbs; Herb pairs; Shanghai Lun; Jingui Yaolue	Objective: To analyze the rules and characteristics of fresh herb use in 'Treatise on Febrile and Miscellaneous Diseases', providing medication guidance and data support for clinical application of fresh herbal drugs. Methods: Fresh herbs recorded in the treatise were systematically analyzed in terms of types, dosages, usage methods, and indications. Results: The treatise contains rich records of…	Acta Chin. Med.
Journal Article	Liu, Y.; Yu, Z.; Liu, H.J.	2007	On the Theory of Fresh Medicinal Materials in Classical Prescriptions	Int. J. Nanomedicine			04	377-378	10.13288/j.11-2166/r.2007.04.049	Fresh herbal medicine; Literature study; Clinical application
Journal Article	Jiang, H.; Liao, T.Y.; Wan, J.Q.; Xu, J.; Du, W.M.; Zhan, Z.L.; Ou, Y.Z.	2022	Herbal Textual Research on Mentha haplocalyx in Classical Famous Prescriptions	Probl. Biol. Med. Pharm. Chem.		28	10	150-158	10.13422/j.cnki.syfjx.20212148	Fresh herbal medicine; Literature study; Clinical application; Wen disease	Through consulting历代 herbal texts, medical books, prescription books, and modern literature, the name, origin, production area, quality, and processing methods of Mentha haplocalyx used in classical famous formulas were systematically studied. The results clarified the correct variety and quality standards for Mentha haplocalyx in classical formulas, providing a basis for the research and develop…
Journal Article	Li, S.; Yu, C.; Chen, K.L.; Li, J.	2018	Quantitative Analysis of Moisture Content in Fresh Pinellia ternata by Near-Infrared Spectroscopy	Mor. J. Chem.		21	1	159-161	10.3969/j.issn.1008-049X.2018.01.043	Pinellia ternata; Moisture; Near-infrared; Quantitative model	Objective: To quantitatively analyze the moisture content in Pinellia ternata using near-infrared spectroscopy, for applications in seedling cultivation and quality assessment of Pinellia ternata. Methods: Near-infrared spectroscopy combined with chemometrics was used to establish a quantitative model for moisture content determination. Results: The established model had good predictive performan…
Journal Article	Wang, J.; Li, X.; Zheng, Y.	1993	Isolation and Identification of Malonyl-Ginsenosides from the Fresh Root of Panax ginseng C.A. Meyer	Potravinarstvo		18	2	105-7, 127		Fresh herbal medicine; Literature study; Clinical application	Four chemical constituents were isolated for the first time from the fresh ginseng root cultivated in China. Three of them were elucidated as malonyl-ginsenosides-Rb1, -Rb2, -Rd.
Journal Article	Qian, G.M.; Wang, P.; Guo, F.	2008	Study on the Flash Extraction Process Technology of Fresh Dendrobium nobile	Foods			05	38-39	10.13422/j.cnki.syfjx.2008.05.025	Orthogonal design; Flash extraction; Dendrobium nobile; Dendrobine	Objective: To study the optimal extraction conditions of fresh Dendrobium nobile using the flash extraction method. Methods: The L9(34) orthogonal test was used to optimize the extraction conditions. Three factors including extraction times, solvent concentration, and solvent multiple were investigated, each with three levels. Results: The optimal process was A2B2C3, i.e., extraction with 8-fold …
Journal Article	Zhu, N.N.; Sun, Z.R.; Yang, C.N.; Cheng, L.L.; Zhou, Y.; Yang, W.	2015	Comparative Quality Study of Fresh and Dry Dendrobium nobile	Biomed. Pharmacother.		32	11	689-692	10.11656/j.issn.1672-1519.2015.11.13	Dendrobium nobile; Dried and fresh products; Chemical constituents; Antioxidant activity	Objective
Journal Article	Guan, Y.Y.L.C.Q.	1995	Introduction to a Method for Preserving Fresh Herbal Medicine	China Surfactant Deterg. Cosmet.			10	515	10.13863/j.issn1001-4454.1995.10.016		Traditional Chinese medicine has used fresh herbs to treat diseases for thousands of years. In the "Shennong's Classic of Materia Medica," records of fresh medicinal materials such as carp bile and live slugs can be found. Later medical practitioners such as Zhang Zhongjing and Li Shizhen all used fresh medicinal materials to treat diseases. The use of Sanxian Decoction (fresh Dendrobium, fresh R…
Journal Article	Ruan, C.; Liu, Z.; Li, X.; Liu, X.; Wang, L.; Pan, H.; Zheng, Y.; Sun, G.; Zhang, Y.; Zhang, L.	2010	Isolation and Characterization of a New Ginsenoside from the Fresh Root of Panax Ginseng	China J. Chin. Mater. Med.		15	4	2319-25	10.3390/molecules15042319		A new saponin, malonylginsenoside Ra3, was isolated from the fresh root of Panax ginseng, along with four known ginsenosides. The new compound was identified as (20S)-protopanaxadiol-3-O-(6-O-malonyl-beta-D-glucopyranosyl(1-->2)-beta-D-glucopyranoside-20-O-beta-D-xylopyranosyl(1-->3)-beta-D-glucopyranosyl(1-->6)-beta-D-glucopyranoside on the basis of extensive 1D and 2D NMR as well as HRESI-MS sp…
Thesis	Gong, H.	2022	Gypenosides Alleviate DSS-Induced Ulcerative Colitis in Mice by Improving Intestinal Barrier Function	Sci. Hortic.	University of South China				10.27234/d.cnki.gnhuu.2022.000795	Gypenoside; Ulcerative colitis; Inflammatory factors; Intestinal barrier function	Objective: Ulcerative colitis (UC) has no specific effective drug treatment due to its unclear pathogenesis. Gynostemma pentaphyllum has a long history in traditional Chinese medicine, and its main component, gypenosides, has anti-inflammatory activity and regulates intestinal flora. However, its effect and mechanism on UC have not been studied. Therefore, we observed the therapeutic effect of or…
Journal Article	Bai, H.; Wang, Y.; Ge, W.J.; Liu, L.B.; Liu, J.L.	2019	Research Progress on the Anti-Cancer Mechanism of Gypenosides	Food Res. Int.		34	4	564-567	10.3969/j.issn.1004-2407.2019.04.034	Gynostemma pentaphyllum; Saponins; Anti-tumor mechanism	Objective: To provide reference for further research on gypenosides and scientific basis for their application in anti-tumor therapy. Methods: Literature related to gypenosides collected in CNKI and PubMed databases up to 2018 was retrieved and reviewed. The anti-tumor effects and mechanisms of gypenosides were organized and summarized. Results: The anti-tumor mechanisms of gypenosides were mainl…
Journal Article	Zhang, Y.S.; Yang, J.F.; Xiao, G.P.; Zhang, J.X.	2007	Extraction Conditions of Saponins, Flavonoids and Polysaccharides from Dry and Fresh Gynostemma pentaphyllum and Processing Technology of Its Beverage	J. Med. Food			5	532-536		Gynostemma pentaphyllum; Extraction conditions; Health care components; Beverage; Processing technology	A comparative experiment was conducted to study the effects of extraction conditions on saponins, flavonoids, and polysaccharides in the extract of dried and fresh Gynostemma pentaphyllum. The results showed that the optimal extraction conditions for both dried and fresh Gynostemma pentaphyllum were: extraction temperature 75°C, solid-liquid ratio 1:50 (g:mL), pH 8, extraction time 90 min, extrac…	J. Fujian. Agric. For. Univ.
Journal Article	Li, Q.; Chen, Y.M.; Wang, X.Y.; Zhang, Y.F.; Cao, H.J.; Wang, C.; Liu, W.H.	2024	Research Progress on Chemical Constituents and Pharmacological Effects of Gynostemma pentaphyllum	Plant Physiol. Biochem.				1-20		Gynostemma pentaphyllum; Gypenoside; Chemical constituents; Pharmacological effects; Clinical application	Gynostemma pentaphyllum is an herbaceous edible plant resource of the Cucurbitaceae family, mainly distributed south of the Yangtze River and in southern Shaanxi. In 1986, the Ministry of Science and Technology included Gynostemma pentaphyllum in the national 'Spark Program' as one of the first batch of precious Chinese medicines, and in 2002 it was included in the national health food catalog. E…
Journal Article	Tao, H.X.; Yu, A.F.; Bai, B.; Guo, B.; Li, R.Q.	2019	Effect of Sodium Metabisulfite on Color Quality and Safety of Fresh Agaricus bisporus	Indian J. Pharmacol.			04	23-31		Agaricus bisporus; Sodium metabisulfite; SO2; Variation pattern; Dietary exposure; Risk quotient	Using fresh Agaricus bisporus as experimental material, the effects of sodium metabisulfite solution immersion treatment on mushroom appearance and SO2 residue status and dietary risk were studied. The results showed that sodium metabisulfite did not necessarily have a whitening effect on Agaricus bisporus appearance, but could delay browning of cut surfaces. SO2 residues in each treatment increa…
Journal Article	Ma, Q.T.; Xu, L.; Zhu, Y.C.; Xu, M.T.; Zhang, W.K.; Liu, Z.Y.	2024	Effect of Processing on Polysaccharide Content and Anti-Inflammatory, Hemostatic and Antioxidant Activities of Mosla chinensis	J. Food Drug Anal.		34	2	79-88		Mosla chinensis; Processing; Polysaccharides; Anti-inflammatory and hemostatic; Antioxidant activity	Objective: To investigate the changes in polysaccharide content of Mosla chinensis before and after processing with ginger juice, and to evaluate the anti-inflammatory, hemostatic, and antioxidant activities of polysaccharides before and after processing. Methods: The phenol-sulfuric acid method was used to determine polysaccharide content. In vivo, a rat paw edema model was established. In vitro…	Chin. J. Comp. Med.
Journal Article	Wang, X.Q.; He, X.Q.; Zeng, H.T.; Yuan, Y.J.; Yang, H.Y.; Huang, B.; Yu, J.B.; He, G.P.	2021	Preliminary Study on Grading Standards of Fresh Dendrobium officinale from Jiangxi	Sensors		21	3	154-156	10.13638/j.issn.1671-4040.2021.03.075	Dendrobium officinale; Fresh product grading standard; Different cultivation patterns	Objective: To establish a grade classification standard for fresh Dendrobium officinale in Jiangxi Province. Methods: The appearance, taste, number of middle internodes, internode length, middle diameter and other trait indicators of 45 batches of fresh Dendrobium officinale from different planting patterns in Jiangxi Province were measured. Results: A grade classification standard was establishe…
Journal Article	Gao, B.; Xu, S.Q.; Yu, L.; Lu, H.	2024	Study on the Relationship between Cardiovascular Health Level and Cardiovascular and Cerebrovascular Disease Prevalence among Residents in a Certain Area of Jiangsu	J. Control. Release		44	10	1448-1455		Cardiovascular and cerebrovascular diseases; Ideal cardiovascular health; Cross-sectional survey	Objective: To understand the level of ideal cardiovascular health (ICVH) in the Chinese population, analyze the association between ICVH indicator scores and the prevalence of cardio-cerebrovascular disease (CVD), and provide evidence for developing effective integrated health management strategies. Methods: A multi-stage cluster random sampling survey was conducted among 21,815 permanent adult r…
Thesis	Zhang, Y.	2023	Optimization of Flavonoid Extraction Process, Structural Identification and Preliminary Study on Antibacterial Mechanism of Fresh Nerium indicum Leaves	Food Chem.	Huaiyin Institute of Technology	硕士		76		Nerium oleander fresh leaf flavonoids; Rhizoctonia solani; Antifungal mechanism; Active constituent identification	Rice sheath blight caused by Rhizoctonia solani is one of the three major rice diseases. Using fresh oleander leaves as raw material, flavonoids were screened as the main antifungal component. Response surface methodology was used to optimize extraction methods. The optimal conditions for ultrasonic-assisted enzymatic extraction were: ultrasound time 47.5 min, enzymatic hydrolysis temperature 58.…
Journal Article	Liu, X.	2018	Study on Anti-Pancreatic Cancer Activity and Screening of Active Components of Nerium indicum Extract	J. Agric. Food Chem.		29	6	1344-1346	10.3969/j.issn.1008-0805.2018.06.022	Nerium indicum extract; Pancreatic cancer Panc-1 cells; HPLC-DAD; HPLC-MS; Active components	Objective: To study the toxicity of oleander extract on pancreatic cancer cells and its active components. Methods: HPLC-UV was used to establish chromatographic fingerprints of oleander extracts from 6 regions. The toxic effects on human pancreatic cancer cells (Panc-1) were examined. Results: Extracts showed obvious cytotoxicity against Panc-1 cells with IC50 values ranging from 3.74 to 11.9 μg…
Journal Article	Yao, Y.C.; Liu, L.; Xu, S.P.; Cao, J.X.	2013	Research Progress on the Distribution and Pharmacological Activities of Cardiac Glycosides in Apocynaceae Plants	Am. J. Chin. Med.		25	05	722-727	10.16333/j.1001-6880.2013.05.030	Apocynaceae; Cardiac glycosides; Distribution; Pharmacological activity	This article reviews the distribution of cardiac glycosides in Apocynaceae plants and the research progress on pharmacological activities of cardiac glycoside compounds isolated from Apocynaceae plants.
Journal Article	Wang, Z.Y.; Li, J.L.; Wang, X.C.; Fu, L.B.	2023	Analgesic Effect of Nerium indicum and Bauhinia championii Mixture on Normal Rats	Chin. J. Integr. Med.		42	10	92-95	10.3969/j.issn.1008-178X.2023.10.015	Nerium oleander; Bauhinia championii; Pain perception; HWL	To study the pain-regulating effects of oleander and Bauhinia championii mixture on normal rats, 6 male Wistar rats were selected. The mixture at concentrations of 5, 20, and 40 mg/mL was administered by gavage. Results showed that 5 mg/mL mixture significantly increased right paw thermal HWL (P<0.01) and left paw mechanical HWL (P<0.05). The 20 mg/mL mixture significantly increased left paw ther…
Journal Article	Zhang, C.L.; Wang, R.F.	2001	Intensify the Development of Fresh Chinese Medicinal Materials in the 21st Century	Mol. Med. Rep.		15	2	61	10.3969/j.issn.1673-6427.2001.02.043	Fresh Chinese medicinal materials; Development	The use of fresh Chinese herbal medicine for disease treatment and health maintenance has a long history in China. From the 'Sanxian Drink' and 'Sixian Juice' commonly used by the Warm Disease school to folk external applications of cactus and dandelion, the immediate effects are evident. Since the founding of the PRC, with the improvement of preservation technology, fresh herbal medicine has gai…
Journal Article	Sun, Z.G.; Wu, L.M.	2013	Herbal Textual Research on Several Commonly Used Fresh Chinese Herbal Medicines	Antioxidants		28	01	50-52		Chinese materia medica; Fresh herbal medicine; Materia Medica	This article provides a herbal textual research on commonly used fresh Chinese medicines including fresh Rehmannia, fresh ginger, fresh Dendrobium, fresh Pueraria, fresh Houttuynia, fresh Imperata, fresh Phragmites, and fresh Taraxacum, combined with modern research to explore their medicinal characteristics and application patterns.
Journal Article	Tan, D.F.; Huang, R.Z.; Lu, Z.; Lin, Q.Q.	2010	Study on Chemical Constituents and Antibacterial Activity of Fresh Dictyophora echinovolvata Fruiting Bodies	J. Nanobiotechnol.		26	2	100-105		Dictyophora echinovolvata; Fresh fruiting body; Volatile oil; Petroleum ether extract; Chemical constituents; Antibacterial activity	Volatile oil was extracted from fresh fruiting bodies of Dictyophora echinovolvata by steam distillation, yielding 0.093 g per 100 g. Petroleum ether cold extraction yielded 0.475 g per 100 g. GC-MS identified 35 and 37 components respectively, with 18 components detected for the first time in Dictyophora. The main components of volatile oil were alcohols, aromatic hydrocarbons, sesquiterpenes, f…
Journal Article	Wang, Y.T.; Guo, Z.Y.; Zou, K.	2014	Study on Chemical Constituents from Fresh Rhizomes of Reineckia carnea	J. Nanobiotechnol.		36	2	110-112	10.13393/j.cnki.issn.1672-948x.2014.02.024	Reineckea carnea; Chemical constituents; Steroidal saponins; Phenylpropanoids	Chemical constituents from the rhizomes of Reineckia carnea were studied. Using reversed-phase silica gel column chromatography and RP-HPLC for separation and purification, two steroidal saponins and two phenylpropanoid compounds were isolated. Their structures were identified as (25S)-22,3-dihydroxy-5β-furost-3β,26-diol-26-O-β-D-glucopyranoside (1), 26-O-β-D-glucopyranosylfurostane-3β,26-diol-3-…
Journal Article	Yang, X.Q.; Feng, T.T.; Zhou, Y.; Wei, Y.Z.; Zhao, D.; Wang, H.J.	2019	Study on the Effect and Mechanism of Fresh and Dry Reineckia carnea Volatile Oils on LPS-Induced 16-HBE Cell Inflammation	Biomolecules		42	04	907-911	10.13863/j.issn1001-4454.2019.04.042	Reineckea carnea; Volatile oil; 16-HBE; Inflammation; Mechanism of action	Objective: To study the effects of volatile oils from fresh and dried Reineckia carnea on LPS-induced inflammation in human bronchial epithelial cells (16-HBE) and its mechanism. Methods: MTT assay was used to detect cell viability. ELISA was used to measure IL-6 and TNF-α levels. qPCR was used to detect IL-6, TNF-α, and iNOS mRNA expression. Western blot was used to analyze P38MAPK, p-P38MAPK, I…
Journal Article	Jia, X.B.; Zheng, Z.Y.; Huang, Y.; Zhu, J.; Tan, X.B.; Ma, L.H.; Chen, B.	2011	Research Ideas and Methods for the Material Basis of Fresh Herbal Medicine Based on Component Structure Theory	Cell Commun. Signal.		36	18	2595-2598	10.4268/cjcmm20111831	Fresh herbal medicine; Chemical constituents; Component structure; Material basis; Ideas and methods	The application of fresh Chinese herbal medicine is a special form of traditional Chinese medicine. China has abundant fresh medicine resources and long-term clinical experience. Many studies have shown that prescriptions using fresh materials exhibit special efficacy that cannot be replaced by dried products. However, research on the material basis of fresh medicines is still in its early stages…
Journal Article	Tong, J.B.; Zhu, J.J.; Hu, L.Z.; Zhang, X.Y.	2021	Providing Fresh Chinese Herbal Medicine Cough Relief Regimens for Post-Infectious Cough Patients Based on Expert System	Bioeng. Transl. Med.		41	3	125-129	10.13424/j.cnki.mtcm.2021.03.026	Data mining; Systematic clustering; Expert system; Post-infectious cough; Antitussive regimen	Objective: Fresh medicine treatment is a characteristic of traditional Chinese medicine with unique efficacy. Considering the influence of time, season, and spatial distance, this paper constructs an expert system model to provide a cough relief plan using fresh Chinese herbal medicine for infected patients, improving the efficacy. Methods: Data mining technology was used for data cleaning and mi…
Journal Article	Wu, Y.R.; Li, Y.Y.; Li, N.; Guo, D.D.; Guo, F.G.; Lan, Z.J.; Zhao, L.R.; Ni, Y.	2022	Study on Drying Methods and Harvest Time of Gynura divaricata Leaves Based on Main Active Components	Biomater. Res.		33	12	1442-1447		Gynura divaricata leaf; Drying method; Harvest time; Water-soluble extractives; Total flavonoids; Polysaccharides; Astragalin; Content determination	Objective: To determine the content of main active components in Gynura divaricata leaves under different drying methods and harvest times, and to determine the optimal drying method and harvest time. Methods: Samples were prepared using different drying methods (shade drying, sun drying, oven drying at 60, 70, 80°C, microwave drying, freeze drying) and different harvest times (March to October).…
Journal Article	Zheng, Y.Q.; Zeng, H.T.; Yu, J.; Wang, X.Q.; Li, J.; Chen, C.; He, X.Q.; Yu, J.B.	2024	Study on Quality Evaluation of Fresh Dendrobium officinale Based on Principal Component Analysis and Cluster Analysis	Int. J. Mol. Sci.		48	4	467-477	10.16294/j.cnki.1007-659x.2024.04.013	Fresh Dendrobium officinale; Traits; Carbohydrate components; Quality evaluation; Correlation analysis; Principal component analysis; Cluster analysis	Objective: To optimize the trait evaluation indicators of fresh Dendrobium officinale, reveal the correlation between traits and components, and conduct comprehensive evaluation. Methods: Appearance trait indicators and internal quality indicators of different batches of fresh Dendrobium officinale were measured. Results: Middle stem diameter and middle internode length could be used as trait ind…
Journal Article	Han, D.; Wang, S.; Wang, L.; Gong, W.L.; Peng, X.J.; Li, B.; Liu, F.	2022	Knowledge Graph and Data Visualization Analysis of Fresh Chinese Herbal Medicine Research Based on CNKI Database (1978-2020)	Asian J. Pharm. Sci.		24	11	4140-4148		Fresh Chinese herbal medicine; CNKI; Bibliometrics; Visualization analysis; Research hotspots	Objective: To summarize the literature characteristics of fresh Chinese herbal medicine use in the CNKI database, and explore research hotspots and development trends through bibliometric analysis. Methods: Using CNKI as the data source, bibliometric methods and CiteSpace and VOSviewer software were applied to analyze the annual publications, fund projects, journal distribution, highly cited lite…	World Science Technol-Modernization Trad Chin Med
Journal Article	Wang, H.P.; Yan, C.; Chen, Y.Y.; Chen, M.K.	2017	Research on Integrated Demand Forecasting Model for Fresh Products Based on Information Entropy Method	Cell Host Microbe		9	6	15-19		Integrated prediction; Information entropy; Grey model; BP neural network	Since effective demand forecasting for fresh products can greatly improve transportation efficiency and reduce losses caused by long-distance and cross transportation, this paper proposes a dynamic weighting ensemble prediction method combined with information entropy. Relative deviation and absolute deviation rate were defined to transform the original problem into a comprehensive evaluation of …
Journal Article	Liu, Z.; Huang, N.; Hu, B.; Zhao, Y.J.; Guo, H.X.	2024	Research on Cold Chain Pricing Model for Fresh Products Based on Freshness and Fairness Concern Behavior	Nano Lett.				1-12		Freshness; Fairness concern; Fresh product cold chain; Pricing strategy	In the field of cold chain engineering optimization, freshness as an important indicator for measuring cold chain efficiency has received widespread attention. Based on the Stackelberg game model, this paper studies the pricing decisions and system revenue changes in a secondary supply chain composed of suppliers and retailers. The model considers changes in demand and freshness, fairness concern…
Journal Article	Chen, L.J.; Chen, H.L.	2015	Research on Production Planning of Fresh Products Based on Dynamic Discount Pricing of Freshness	Bioengineering		34	8	112-115,208	10.3969/j.issn.1005-152X.2015.08.038	Freshness; Price discount; Production capacity; Production planning	From the supplier's perspective, this paper studies the impact of price discounts based on freshness on customer purchasing behavior, and constructs a production planning model with and without price discounts for multiple products under production capacity constraints. By introducing gamma distribution to analyze customer demand characteristics for fresh products and predicting demand under diff…
Journal Article	Wang, A.M.; Wang, F.L.; Huang, Y.M.; Xu, Y.Q.; Zhang, W.J.; Cong, X.Z.; Su, W.Q.; Wang, S.Z.; Gao, M.Y.; Li, S.; Kong, Y.J.; Shi, F.Y.; Tao, E.X.	2024	CatBoost Algorithm and Bayesian Network Model Analysis Based on Cardiovascular and Cerebrovascular Disease Risk Prediction	Sci. Rep.		50	04	1044-1054	10.13481/j.1671-587X.202404019	Cardiovascular and cerebrovascular diseases; CatBoost algorithm; Bayesian network; Risk reasoning	Objective: To screen the main characteristic variables affecting the incidence of cardio-cerebrovascular disease and construct a Bayesian network model for CVD risk prediction. Methods: 315,896 participants and related variables were included from the UK Biobank database. CatBoost algorithm was used for feature selection. The top 10 variables were age, BMI, LDL-C, TC, TyG index, family history, a…
Journal Article	Zeng, J.G.	2009	Modern Processing Technology of Chinese Herbal Medicine Based on Fresh Medicinal Materials	Foods		40	1	1-5	10.3321/j.issn:0253-2670.2009.01.001	Fresh medicinal materials; Chinese medicine processing; Secondary metabolism	Through studying the secondary metabolism accumulation process of target components in plant medicinal materials, the optimal harvest time and harvest part were determined. By studying the microorganisms and enzymes that affect and degrade secondary metabolites, the pre-processing methods of fresh medicinal materials were determined. The application of metabolic theory to innovate Chinese medicin…
Journal Article	Bai, R.B.; Ma, Y.L.; Zheng, X.P.; Sun, B.L.; Hu, L.H.; Hu, F.D.	2017	Study on Preparation Method of Rice-Fried Decoction Pieces Based on Fresh Codonopsis pilosula from Wenxian	Plants (Basel)		28	8	1881-1885	10.3969/j.issn.1008-0805.2017.08.030	Fresh Lycium barbarum; Ultrasound-assisted extraction; Antioxidant activity evaluation; PC12 cells	Objective: To determine an optimal rice-fried prepared slice method based on fresh Codonopsis pilosula. Methods: Fresh Codonopsis slices were moistened with rice, microwave-heated for 4 min, and dried at different temperatures (70-120°C) to prepare 6 slices (S1-S6). The ethanol extract, water extract, total flavonoids, polysaccharides, lobetyolin, and atractylenolide III contents were measured. R…
Journal Article	Qiang, S.S.; Gao, X.; Ma, Y.L.; Zheng, X.P.; Hu, F.D.; Li, Y.D.	2017	Study on Integrated Technology of Field Processing and Processing of Fresh Codonopsis pilosula from Wenxian	Front. Pharmacol.		24	1	71-76	10.3969/j.issn.1005-5304.2017.01.018	Fresh Codonopsis pilosula (Wenchuan); Microwave heating; Rice-frying; Dual-wavelength fingerprint	Objective: To study the effects of different drying processes on the active components of Codonopsis pilosula slices and determine the optimal integrated processing technology based on fresh medicinal materials. Methods: Three processing methods were compared. Results: The optimal process was drying at 80°C to 50% moisture content, slicing, and drying. The integrated processing technology was mor…
Journal Article	Zhang, X.Q.; Liu, Z.D.; Wang, H.Y.	2018	Discussion on Research Trends of She Nationality Medicine 'Shiliang Tea' Based on Literature Review	J. Nanobiotechnol.		26	15	5-7	10.16690/j.cnki.1007-9203.2018.15.003	Fresh Codonopsis pilosula (Wenchuan); Primary processing; Processing; Integration	This paper summarizes the research progress on chemical composition, pharmacological effects, and clinical applications of Shi Liang Cha (a traditional Chinese herbal tea), and discusses future research hotspots and trends. The main components include volatile oils, flavonoids, and alkaloids, with pharmacological effects such as digestive promotion, antidiarrheal, antioxidant, and anti-tumor effe…
Journal Article	Du, F.M.; Wang, S.; Xie, Y.X.; Bai, L.; Miao, M.S.	2024	Analysis of Experimental Research and Clinical Application Characteristics of Fresh Herbal Medicine Based on Literature Mining	Cell. Signal.		40	3	111-114,35	10.13412/j.cnki.zyyl.20230703.002	Liqorice-scented herbal tea; Chemical constituents; Pharmacological effects; Application; Research trends	Fresh medicine, as a unique form of Chinese medicine application, plays an irreplaceable role in disease treatment. By reviewing the literature, this paper summarizes the commonly used fresh medicines in experimental research and clinical practice, the diseases they treat, and analyzes the components, effects, and dosages of fresh and dried medicines. Problems in the current development of fresh …
Journal Article	Liu, S.Y.; Zhang, K.; Wang, X.Y.; Liu, X.; Zhang, Y.Y.	2024	Study on the Mechanism of Pteris multifida in Treating Inflammatory Bowel Disease Based on Network Pharmacology and Molecular Docking	Curr. Res. Food Sci.		46	03	701-712		Pteris multifida; Molecular docking; Inflammatory bowel disease; Network pharmacology; Mechanism of action; Signaling pathway	Objective: To study the active substances, molecular targets, and mechanism of Pteris multifida Poir. (PMP) in treating animal inflammatory bowel disease (IBD) through network pharmacology and molecular docking. Methods: Active compounds and targets were retrieved from TCMSP database. Disease targets were retrieved from GeneCards database. PPI network, GO enrichment, and KEGG pathway analysis wer…
Journal Article	Ma, S.Q.; Shi, Y.J.; Li, Y.B.; Yang, Y.; Li, M.; Du, Y.; Li, Y.H.; Liu, F.Z.	2024	Study on the Mechanism of Tibetan Medicine Rhodiola in Improving Cerebral Microcirculation Dysfunction Based on Network Pharmacology and In Vivo Rat Validation	J. Chromatogr. A		40	09	1781-1791		Pteris multifida; Molecular docking; Inflammatory bowel disease; Network pharmacology; Mechanism of action; Signaling pathway	Objective: To investigate the core targets, key components, and mechanism of Tibetan medicine Rhodiola in improving cerebral microcirculation disorders through literature research, network pharmacology, molecular docking, and experimental verification. Results: 76 active components and 285 targets were screened from Rhodiola. Six core targets and 6 key components were identified. RT-qPCR results …
Journal Article	Wang, Z.G.; Ren, R.X.; Fan, W.T.	2024	Analysis of the Mechanism of Gegen Decoction in Improving Brain Hypoxia and Alleviating Seizures Based on Network Pharmacology, Molecular Docking, Metabolomics and Experimental Validation	Basic Clin. Pharmacol. Toxicol.		35	09	1389-1400	10.19378/j.issn.1003-9783.2024.09.012	Epilepsy; Hypoxia; Gegen Qinlian Decoction; Network pharmacology; Metabolomics; Molecular docking; Experimental validation; Rat	Objective: To investigate the effects of Gegen Qinlian Decoction on epileptic seizures under hypoxic conditions using network pharmacology, molecular docking, metabolomics, and experimental verification. Methods: 128 active components and 228 targets were obtained. IL-6, STAT3, and AKT1 were identified as core targets. Experimental verification found that the treatment groups showed significantly…
Journal Article	Zhang, J.; Li, X.M.; Miao, M.S.	2021	Analysis of Clinical Application Characteristics of Fresh Chinese Herbal Medicine Based on Data Mining	Bioact. Mater.		37	6	181-185	10.13412/j.cnki.zyyl.20210201.002	Chinese medicine; Fresh herbs; Application characteristics; Clinical; Data mining	The application of fresh Chinese herbal medicine is a unique feature of traditional Chinese medicine. This paper reviews the application history and current status of fresh medicines, analyzes the main problems existing in current research, and proposes corresponding solutions. Fresh medicines have unique advantages in clinical applications, but there are problems such as unclear definitions, non…
Journal Article	Jing, W.P.; Li, X.; Qi, Y.P.; Zhou, T.B.; Yu, S.K.; Miao, M.S.	2024	Analysis of Fresh Herbal Medicine Application Characteristics in 'Qixiao Liangfang' Based on Data Mining	Ind. Crop. Prod.		22	8	2212-2216		"Qixiao Liangfang"; Fresh herbs; Literature research; Clinical application	Objective: To establish a comprehensive evaluation system for fresh herbal medicine quality based on the concept of 'quality markers'. By analyzing the relationship between chemical composition and efficacy, key quality markers were screened. Methods: Multiple batches of fresh herbal medicines were analyzed using HPLC fingerprint technology combined with chemometrics. Results: Several characteris…	Cent. South Pharm.
Journal Article	Zhang, Y.N.; Hui, X.X.; Qin, G.; Zhao, Y.Y.; Miao, M.S.; Bai, M.	2023	Analysis of the Rules and Characteristics of Fresh Herbal Medicine Application in 'Compendium of Materia Medica' Based on Data Mining	Chin. Med. J.		39	4	97-101	https://link.cnki.net/doi/10.13412/j.cnki.zyyl.20211206.006	Qiji Liangfang; Fresh herbal medicine; Literature study; Clinical application	Fresh herbal medicine is one of the important forms of clinical application of traditional Chinese medicine. This paper summarizes the research progress on the pharmacological effects of commonly used fresh Chinese medicines in recent years. Studies have shown that fresh medicines have significant advantages in anti-inflammatory, antioxidant, antitumor, and immunomodulatory aspects. The differenc…	Pharmcol. Clin. Chin. Materia. Medica.
Journal Article	Tong, J.M.; Tian, D.D.; Xue, C.; Liu, Z.	2018	Research on Distribution Route Planning of Fresh Products Based on Food Remaining Shelf Life	Food Chem. X			1	34-36	10.14041/j.cnki.1003-4617.2018.01.013	Fresh product distribution; Route planning; Genetic algorithm	This study used modern analytical techniques to compare the chemical composition differences between fresh and dried Salvia miltiorrhiza. HPLC-MS analysis identified 45 compounds, of which 12 showed significant differences between fresh and dried samples. Fresh samples had higher content of water-soluble components, while dried samples had higher content of fat-soluble components. This study prov…
Journal Article	He, Y.J.; Zeng, J.G.; Zhong, X.H.; Xie, H.Q.; Huang, Y.	2013	Study on Primary Processing Technology of Fresh Belamcanda chinensis Medicinal Materials	Foodborne Pathog. Dis.		15	11	971-974	10.13313/j.issn.1673-4890.2013.11.005	Fresh product distribution; Route planning; Genetic algorithm	Objective: To study the effects of different drying methods on the active components and antioxidant activity of fresh Panax notoginseng. Methods: Fresh Panax notoginseng was processed by sun drying, shade drying, oven drying, and freeze drying. The contents of saponins, flavonoids, and polysaccharides were determined. Results: Freeze-dried samples had the highest retention rate of active compone…
Journal Article	Wen, T.X.; Li, K.X.; Hu, Y.C.	2023	Optimization of Multi-Compartment Fresh Product Distribution Route Based on Soft Time Window	Int. Agrophys.		40	9	232-238,256	10.3969/j.issn.1002-0268.2023.09.027	Logistics engineering; Multi-temperature joint distribution; Knowledge-based ant colony algorithm; Fresh products; Vehicle routing optimization	This paper reviews the application history and current research status of fresh herbal medicine in dermatology. Fresh medicines have unique advantages in treating skin diseases, especially for acute eczema, urticaria, and herpes zoster. Common fresh medicines include fresh Rehmannia, fresh Houttuynia, fresh Taraxacum, and fresh Portulaca. The application methods include external washing, compress…
Journal Article	Wang, Z.Y.; Zhou, J.; Ma, H.Y.; Zhu, Z.H.; Qian, D.W.; Duan, J.A.; Wu, Q.N.	2017	Study on Proteins in Fresh Bufo bufo Secretion by Nano-LC-LTQ-Orbitrap High-Resolution Mass Spectrometry	Sci. Rep.		52	8	675-680	10.11669/cpj.2017.08.014	Logistics engineering; Multi-temperature joint distribution; Knowledge-based ant colony algorithm; Fresh product; Vehicle routing optimization	Objective: To investigate the chemical constituents of fresh Dendrobium huoshanense and evaluate their antioxidant activity. Methods: Column chromatography was used for separation and purification. The structures were identified by spectral analysis. DPPH and ABTS assays were used to evaluate antioxidant activity. Results: 12 compounds were isolated and identified, including 8 flavonoids and 4 ph…
Journal Article	Luo, J.; Zhu, D.; Liao, X.; Huang, J.; Shang, J.; Liu, W.; Bao, J.P.; Tan, J.H.	2019	Comparative Study on Volatile Oil Components of Litsea lancilimba Based on Miao Medicine 'Fresh Use Theory'	Cells		30	3	574-576		Litsea pungens; Volatile oil; GC-MS	Fresh herbal medicines have been widely used in the clinical treatment of tumors. This paper reviews the research progress of fresh herbal medicines in anti-tumor aspects. Studies have shown that fresh herbal extracts such as fresh Panax ginseng, fresh Scutellaria barbata, and fresh Hedyotis diffusa have significant anti-tumor effects. Their mechanisms include inducing apoptosis, inhibiting proli…	Lishizhen Med. Mater. Med. Res.
Journal Article	Barsby, R.; Salan, U.; Knight, D.; Hoult, J.	1993	Feverfew and Vascular Smooth Muscle: Extracts from Fresh and Dried Plants Show Opposing Pharmacological Profiles, Dependent upon Sesquiterpene Lactone Content	Int. J. Nanomedicine		59	1	46162	10.1055/s-2006-959596	Litsea lancilimba; Volatile oil; GC-MS	The preservation technology of fresh Chinese herbal medicine is a key factor restricting its application. This paper reviews the current preservation methods of fresh herbal medicines, including low-temperature storage, modified atmosphere storage, and chemical preservation. The advantages and disadvantages of each method are compared. It is proposed that future research should focus on developin…
Journal Article	Zhao, J.; Tu, Y.Q.; Zhou, S.J.; Zeng, H.O.	2016	Design of Plant Fresh Herbal Medicine Image Retrieval System Based on Clustering-Feedback Mechanism	PeerJ		23	8	10-12	10.3969/j.issn.1005-5304.2016.08.004	Chinese herbal medicine; Image retrieval; Wavelet features; K-means clustering; Artificial feedback	Using computer-aided retrieval and identification of Chinese herbal medicines, especially fresh plant medicines, has important practical significance. By studying the image library classification retrieval and feedback mechanism, a plant fresh medicine image retrieval system based on clustering-feedback was designed. The system uses K-means algorithm and wavelet features for image clustering, and…
Journal Article	Tian, J.Y.; Ma, F.; Han, L.Y.	2022	Analysis of Component Differences in Fresh, Raw and Dried Rehmannia glutinosa Based on Infrared Spectroscopy	Afr. J. Tradit. Complement. Altern. Med.		42	10	3203-3209		Fresh Rehmannia glutinosa; Processing; Infrared spectroscopy; Ion chromatography	ATR-FTIR was used to analyze the overall component differences of fresh Rehmannia water extract, raw Rehmannia decoction, and prepared Rehmannia decoction. Ion chromatography was used for quantitative analysis. The results showed differences in the sugar region among the three types of Rehmannia. The characteristic peaks of fresh Rehmannia were at 1140, 1047, and 1000 cm-1. Quantitative results s…	Spectrosc. Spect. Anal.
Journal Article	Cai, Y.J.; Wang, X.P.; Li, H.F.; Zhang, Y.; Xu, Y.; Xu, W.H.	2021	Medication Rules of Commonly Used Fresh Herbal Medicine in Hunan Province Based on Ancient and Modern Fresh Herbal Medicine Application Experience	Rev. San Gregorio		33	11	2072-2075	10.16448/j.cjtcm.2021.1108	Fresh herbal medicine; Clinical application; Literature study	Traditional Chinese medicine is a unique health resource with huge economic potential. Fresh Chinese herbal medicine resources are widely distributed and readily available. Their use has been recorded in classic medical texts such as Shennong's Classic of Materia Medica, Zhouhou Beiji Fang, and Shanghan Zabing Lun. Modern experimental research also shows that fresh Chinese herbal medicines have e…
Journal Article	Zhang, Y.; Li, X.G.	2016	Integration of Fresh Product Express Circulation Resources Based on High-Speed Rail Technology	Biotechnol. Lett.		16	1	50-53	10.13986/j.cnki.jote.2016.01.010	High-speed rail technology; High-speed rail logistics; Fresh product express; Business docking; Network planning	Aiming at the logistics distribution problems of fresh e-commerce products, this paper comprehensively analyzes the characteristics of high-speed rail technology and market space, integrates fresh product delivery with high-speed rail logistics, and prospectively explores the comprehensive resource integration of fresh product delivery and high-speed rail. Dynamic analysis was established and a g…
Journal Article	Liao, W.B.; Wang, Y.M.; Yu, J.B.; Dai, D.; Li, J.	2021	Study on Preservation of Fresh Chinese Herbal Medicine Based on Composite Membrane Technology	Cancer Res.		21	8	156-159	10.13638/j.issn.1671-4040.2021.08.077	Composite film technology; Pullulan polysaccharide; Fresh Chinese medicine; Preservation	Objective: To establish the preparation process of pullulan composite film. Methods: The solvent casting method and single-factor test were used to optimize film-forming materials and plasticizers. Box-Behnken design was used to optimize the composite film formulation using pullulan, glycerol, and calcium chloride as factors. The optimal formulation was 2.3% (g/ml) pullulan, 1.1% (g/ml) glycerol,…
Journal Article	Wang, F.F.; Pan, J.X.; Ou, Y.B.	2012	Study on Anti-Inflammatory Mechanism of Plantago asiatica Based on Molecular Docking	Mol. Ther.		40	02	78-81	10.19664/j.cnki.1002-2392.2012.02.026	Plantago asiatica; Molecular docking; Anti-inflammatory; Cyclooxygenase	Objective: To optimize the anti-inflammatory chemical components of Plantago asiatica. Methods: Molecular docking technology in computer-aided drug design (CADD) was used with multiple cyclooxygenase complexes as targets to screen 34 compounds from Plantago asiatica. Results: Several compounds showed complementary effects with targets, among which aucubin, geniposidic acid, and catalpol had stron…
Journal Article	Dong, C.H.; Hu, S.W.; Tian, G.H.; Kong, X.X.; Wu, H.W.; Li, H.	2023	Comparative Study of Fresh and Dried Houttuynia cordata Based on Electronic Nose and GC-MS and Correlation Analysis of Fishy Odor Components	Food Chem. X		20	12	1368-1374+1381	10.19803/j.1672-8629.20230056	Fresh Houttuynia cordata; Dried Houttuynia cordata; Electronic nose; GC-MS; Odor characteristics; Correlation analysis; Odor fingerprint technology; Fishy smell	Objective: To compare fresh and dried Houttuynia cordata samples from both odor and chemical composition aspects. Methods: Electronic nose technology and GC-MS were used to analyze the 'fishy smell' and volatile components. Results: Radar charts and PCA analysis intuitively expressed the odor characteristic differences between fresh and dried Houttuynia cordata. 90 volatile components were identi…
Thesis	Qian, S.Y.	2024	Study on the Effect of Fresh Panax ginseng in Treating Qi-Deficiency Non-Small Cell Lung Cancer Based on Metabolomics and Gut Microbiota Analysis	J. Chromatogr. A		Dissertation			10.27253/d.cnki.gnjzu.2024.000230	Fresh Panax ginseng; Non-small cell lung cancer; Qi deficiency type; Metabolomics; Gut microbiota	Objective: To study the clinical effects of fresh Panax ginseng combined with anti-tumor therapy in treating Qi-deficient NSCLC patients, and explore potential differential metabolites and microbiota based on metabolomics and gut microbiota analysis. Methods: 12 NSCLC patients with Qi deficiency were randomly divided into control and treatment groups. The treatment group received 60g fresh ginsen…
Thesis	Li, S.N.	2020	Study on Quality Evaluation of Angelica sinensis Based on Metabolomics and Its Balanced Dehydration Drying Mechanism and Process Optimization	Int. J. Biol. Macromol.	Gansu University of Chinese Medicine	博士				Angelica sinensis; Variety evaluation; Metabolomics; Dehydration drying process; Parameter optimization	Angelica sinensis is one of the commonly used bulk Chinese medicinal materials in China. This study conducted research on quality evaluation of different varieties, screening of drying methods, and optimization of balance dehydration drying technology. The results provide a scientific basis for the introduction and promotion of new drying processing technologies in the authentic production area, …
Journal Article	Zhang, Y.; Li, X.G.	2016	Analysis of Consumption Supply Equilibrium Based on Supermarket Retailers' Procurement Risk Preference for Fresh Products	Pharmaceutics		42	3	49-53	10.3969/j.issn.1001-5337.2016.3.049	Fresh herbal medicine; Literature study; Clinical application	Objective: To study the chemical constituents of fresh Citrus reticulata peel and their anti-inflammatory activity. Methods: Column chromatography was used for separation. LPS-induced RAW264.7 cell model was used for anti-inflammatory activity evaluation. Results: 15 compounds were isolated and identified, including flavonoids, limonoids, and volatile components. Several compounds showed signific…
Thesis	Wu, L.F.	2018	Study on Anti-Cancer Pharmacodynamic Substances of Tibetan Medicine Phyllanthus emblica Tannin Fraction Based on In Vivo Component Changes	EMBO Rep.	Beijing University of Chinese Medicine				10.26973/d.cnki.gbjzu.2018.000155	Metabolism; Anticancer; HPLC; UPLC-MSⁿ; Tannin fraction; Phyllanthus emblica	The use of fresh Chinese herbal medicine is an important feature of the Lingnan medical school. This paper summarizes the clinical experience of Lingnan physicians in using fresh medicines. Fresh medicines are particularly suitable for the hot and humid climate of Lingnan region, with good effects in treating warm diseases, summer heat, and dampness syndromes. Common fresh medicines include fresh…
Journal Article	Chang, L.N.	2016	Dynamic Pricing Strategy for E-Commerce Fresh Products Based on Reference Competition	Phytochemistry			3	73-75	10.3969/j.issn.1674-4993.2016.03.023	E-commerce; Fresh products; Product selection; Dynamic pricing	Objective: To compare the differences in volatile components between fresh and dried Chrysanthemum morifolium. Methods: HS-SPME-GC-MS was used to analyze volatile components. Results: A total of 78 volatile components were identified. The content of volatile components in fresh samples was significantly higher than that in dried samples. The main volatile components included camphor, borneol, and…
Journal Article	Tang, Y.W.; Fan, T.J.; Cheng, Y.W.	2022	Pricing and Ordering Decisions for Fresh Products Based on Different Preservation Methods	J. Ethnopharmacol.		30	3	189-198	10.16381/j.cnki.issn1003-207x.2020.2248	Preservation method; Inventory constraint; Demand substitution; Pricing and ordering	Fresh plant medicine plays an important role in the treatment of acute and emergency diseases. This paper reviews the application of fresh herbal medicines in emergency treatment. Common fresh medicines such as fresh Rehmannia juice, fresh ginger juice, and fresh bamboo juice have significant effects in treating high fever, coma, and convulsions. The characteristics of fresh medicines include fas…
Journal Article	Liu, L.Y.; Zeng, Z.J.; Zhang, X.L.; Zhang, Z.P.; Gan, L.F.; Cheng, X.R.; Xu, J.	2020	Study on Quality Standards of Fresh Houttuynia cordata Formula Granules Based on Standard Decoction	Proc. Conf.		43	4	920-926	10.13863/j.issn1001-4454.2020.04.026	Fresh herbal medicine; Literature study; Clinical application	Objective: To study the chemical composition and antibacterial activity of volatile oil from fresh Eucalyptus globulus leaves. Methods: Steam distillation was used to extract volatile oil. GC-MS was used for component analysis. The disk diffusion method was used to evaluate antibacterial activity. Results: 32 components were identified, mainly including eucalyptol, alpha-pinene, and limonene. The…
Journal Article	Chen, H.L.; Han, W.	2013	Research on Order Quantity and Pricing Decisions of Fresh Products Based on Shelf Life Constraints	Chem. Pharm. Bull.		18	03	19-23+29	10.19495/j.cnki.1007-5429.2013.03.004	Fresh food; Order quantity; Multi-cycle; Stochastic demand; Shelf life	This paper summarizes the application rules of fresh herbal medicines in gynecological diseases. Through literature research, it was found that fresh medicines are widely used in treating menstrual disorders, postpartum diseases, and pelvic inflammation. Common fresh medicines include fresh Leonurus, fresh Safflower, fresh Angelica, and fresh Rehmannia. The application methods mainly include oral…
Journal Article	Wang, X.; He, X.J.; Huang, R.; Li, X.X.; Liu, Y.G.; Tan, P.	2024	Analysis of Oligosaccharide Components and Antioxidant Activity of Polygonatum sibiricum Before and After Processing by UPLC-Q-TOF-MS	Int. J. Nanomedicine		26	10	1691-1700	https://doi.org/10.13313/j.issn.1673-4890.20240403006	Polygonatum sibiricum; Oligosaccharides; Processing; Antioxidant	Objective: To compare the content of active components in fresh and dried Scutellaria baicalensis. Methods: HPLC was used to determine the contents of baicalin, baicalein, and wogonin. Results: The contents of baicalin and baicalein in fresh samples were significantly higher than those in dried samples. The content of baicalin decreased significantly during the drying process, while the content o…	Mod. Chin. Med.
Journal Article	Han, G.Q.; Bi, Y.Q.; Bao, H.D.; Feng, X.; Li, J.Y.; Li, Y.	2024	Analysis of Chemical Composition Changes of Polygonatum sibiricum Before and After Milk Processing by UPLC-Q-TOF-MS/MS	Evid. Based Complement. Alternat. Med.			05	55-63	10.13728/j.1673-6427.2024.05.009	Polygonatum sibiricum; Milk-processed Polygonatum; LC-MS; Chemical constituents	The preservation of fresh Chinese herbal medicine is a key issue restricting its clinical application. This paper studies the effects of different packaging methods on the preservation quality of fresh herbal medicines. The results show that vacuum packaging combined with low-temperature storage can effectively extend the shelf life of fresh herbal medicines. Modified atmosphere packaging can als…	Chin Med J Res Prac
Journal Article	Zhu, J.P.; Chen, Y.Z.; Gao, M.M.; Yuan, Z.Y.; Xie, M.Z.	2021	Comparative Study on Chemical Components of Fresh and Dry Baihe Dihuang Decoction by UPLC-Q-TOF/MS	J. Sep. Sci.		41	11	1698-1704		Fresh herbal medicine; Literature study; Clinical application	Objective: To investigate the chemical constituents of fresh Hedyotis diffusa and their antitumor activity. Methods: Various chromatographic techniques were used for separation. MTT assay was used for antitumor activity evaluation. Results: 18 compounds were isolated, including iridoids, flavonoids, and anthraquinones. Some compounds showed significant inhibitory effects on HepG2 and MCF-7 cells.…
Journal Article	Wang, H.; Cui, Y.F.; Jiang, H.Z.; Wang, S.P.; Song, X.G.; Han, L.J.; Dai, L.; Li, N.; Zhang, J.Y.	2022	Analysis of the Effects of Different Drying Methods on Ginsenoside Components by UHPLC-Q-Exactive Orbitrap MS	Food Chem.		47	19	5246-5255	https://doi.org/10.19540/j.cnki.cjcmm.20220106.302	Fresh herbal medicine; Literature study; Clinical application	Fresh herbal medicines have unique advantages in treating respiratory diseases. This paper reviews the clinical application of fresh medicines in respiratory diseases such as cough, asthma, and pneumonia. Common fresh medicines include fresh Houttuynia, fresh loquat leaf, fresh Platycodon, and fresh Stemona. The main application methods include fresh juice and decoction. Clinical studies have sho…	China J. Chin. Materia. Medica.
Journal Article	Cao, L.H.; Zhao, Y.Y.; Miao, J.X.; Bai, M.; Kang, L.; Miao, M.S.; Li, X.M.	2021	Study on the Mechanism of Fresh Phragmites communis Rhizome in Alleviating Airway Inflammation in Chronic Bronchitis Based on TGF-β Signaling Pathway	Ind. Crop. Prod.		46	22	5887-5894	https://doi.org/10.19540/j.cnki.cjcmm.20210824.701	TGF-β signaling pathway; Fresh Phragmites communis; Chronic bronchitis; Airway inflammation	This paper studies the chemical composition differences between fresh and dried Curcuma longa. Using HPLC and GC-MS analysis, it was found that the contents of curcumin and volatile oil in fresh samples were significantly higher than those in dried samples. The volatile oil components also showed significant differences. This study provides a scientific basis for the quality evaluation and clinic…	China J. Chin. Mater. Med.
Journal Article	Wang, B.Y.; Zhang, X.Y.; Chen, S.Q.; Fu, Y.	2024	Discrimination Analysis of Fresh and Dried Lilium Products Based on LC-MS Combined with Multivariate Statistical Analysis	Jiangxi J. Tradit. Chin. Med.		26	9	1511-1519	10.13313/j.issn.1673-4890.20231225005	Fresh herbal medicine; Literature study; Clinical application; Wen disease	Objective: To study the protective effect of fresh Panax ginseng extract on myocardial ischemia-reperfusion injury. Methods: The myocardial ischemia-reperfusion model was established in rats. Results: Fresh Panax ginseng extract could significantly reduce the myocardial infarct size, decrease the levels of CK and LDH, and increase the activity of SOD. The mechanism may be related to its antioxida…
Journal Article	Zhang, S.B.; Kong, L.J.; Gu, W.; Li, C.; Qiu, R.L.; Chao, J.G.; Pei, L.F.; Guo, Y.F.	2022	Chemical Component Analysis of Taraxacum mongolicum by HPLC-Q-TOF-MS/MS and Network Pharmacology Study of Its Anti-Cancer Mechanism	J. Pharm. Pharm. Sci.		34	02	305-314	10.16333/j.1001-6880.2022.2.016	Taraxacum mongolicum; HPLC-Q-TOF-MS/MS; Component analysis; Anticancer; Network pharmacology	The application of fresh Chinese herbal medicine in pediatrics has unique advantages. This paper summarizes the clinical experience of pediatric fresh medicine application. Children are particularly suitable for fresh medicines because of their sensitive organs and rapid disease progression. Common fresh medicines in pediatrics include fresh ginger, fresh mint, fresh forsythia, and fresh honeysuc…
Journal Article	Li, Y.L.; Li, H.L.; Zuo, T.T.; Wang, Y.; Qian, Z.M.; Li, W.J.; Jin, H.Y.; Zan, K.; Ma, S.C.	2022	Study on Arsenic Species and Valence in Dry and Fresh Cultured Cordyceps sinensis by HPLC-ICP-MS and Risk Assessment	Heliyon		47	13	3548-3553	10.19540/j.cnki.cjcmm.20220406.202	Ophiocordyceps sinensis; Inorganic arsenic; HPLC-ICP-MS; Arsenic speciation; Risk assessment	Objective: To compare the chemical composition and antioxidant activity of fresh and dried Lycium barbarum. Methods: HPLC and UV spectrophotometry were used. Results: The contents of polysaccharides, betaine, and zeaxanthin in fresh samples were significantly higher than those in dried samples. The antioxidant activity of fresh samples was also stronger. Conclusion: Fresh Lycium barbarum has high…
Journal Article	Yang, M.Y.; Li, M.Y.; Huang, Z.; Yang, B.R.; Sun, Q.W.; Yang, Y.	2023	Analysis of Volatile Oil Components in Different Parts of Fresh and Dry Zingiber mioga by GC-MS and Chemometrics	Biomed Res. Int.		37	04	57-65	10.13728/j.1673-6427.2023.04.011	Zingiber mioga; GC-MS; Chemometrics; Volatile oil; Content differences	Fresh herbal medicine is an important part of traditional Chinese medicine characteristic therapy. This paper analyzes the current situation and existing problems of fresh medicine research. The main problems include unclear active components, unstable quality, and imperfect preparation technology. It is proposed to strengthen basic research, establish quality standards, and develop new preparati…
Journal Article	Ma, J.Q.; Cui, N.B.; Yu, H.S.; Li, Z.; Liu, E.W.; Bie, S.T.	2021	Evaluation of the Effect of Drying Methods on Active Components of Dioscorea composita Based on Quantitative Analysis of Four Saponins	J. Pharm. Biomed. Anal.		19	3	413-418		Dioscorea composita; Saponins; Drying methods; HPLC-ELSD	Objective: To study the chemical constituents of fresh Paeonia lactiflora and their analgesic effects. Methods: Column chromatography was used for isolation. The hot plate method and acetic acid writhing method were used for analgesic evaluation. Results: 14 compounds were isolated, including monoterpene glycosides, tannins, and flavonoids. The total glycoside fraction showed significant analgesi…	Zhongnan Pharm.
Journal Article	Peng, M.F.; Miao, J.X.; Tian, S.; Zhang, Y.X.; Lu, H.T.; Miao, M.S.	2022	Analysis of the Current Status and Characteristics of Fresh Use of Chinese Herbal Medicine Based on the 2020 Edition of Chinese Pharmacopoeia	Plants		42	2	206-210	https://doi.org/10.13286/j.1001-5213.2022.02.18	Fresh herbs; Fresh herb preparations; Chinese Pharmacopoeia; Clinical application; Characteristic analysis	This paper reviews the research progress of fresh herbal medicines in wound healing. Fresh medicines can promote wound healing through antibacterial, anti-inflammatory, and promoting granulation tissue growth. Common fresh medicines used for wound treatment include fresh Centella asiatica, fresh aloe, fresh honeysuckle flower, and fresh Portulaca. The development of fresh medicine preparations fo…	Chin. J. Hosp. Pharm.
Journal Article	Feng, Y.F.; Zhang, S.L.; Miao, M.S.	2024	Study on the Application Characteristics of Fresh Herbal Medicine Based on 'Zhenglei Bencao'	Oncotarget		19	10	1392-1398	https://doi.org/10.3969/j.issn.1673-7202.2024.10.004	"Zhenglei Bencao"; Chinese medicine; Fresh herbs; Properties and flavors; Medication characteristics; Data mining; Herbal classics; Clinical application	Objective: To compare the differences in volatile components between fresh and dried ginger. Methods: GC-MS was used to analyze volatile components. Results: A total of 62 volatile components were identified. The main components were zingiberene, curcumene, and beta-sesquiphellandrene. Fresh ginger had higher content of volatile components and a more intense aroma. Drying led to the loss of some …	World Chin. Med.
Journal Article	Wang, Z.; Zhong, L.Y.; Xie, Y.; Song, J.J.; Li, J.Q.; Zhong, J.	2022	Research Progress on Polygonum multiflorum Based on 'Different Uses of Raw and Processed Products' and Predictive Analysis of Its Quality Markers (Q-Marker)	Nat. Prod. Res.		53	03	882-897		Fresh herbal medicine; Literature study; Clinical application	The development of fresh Chinese herbal medicine preparations is an important direction for the modernization of traditional Chinese medicine. This paper reviews the current research status of fresh medicine preparations, including fresh juice, oral liquid, granules, and external preparations. The key technologies include extraction, preservation, and quality control. It is recommended to strengt…
Journal Article	Zhou, S.H.; Xie, J.J.; Xiao, X.Y.; Ai, R.D.; Xiao, M.; Chen, M.L.	2024	Analysis of Fresh Herbal Medicine Application in 'Detailed Analysis of Warm Diseases' Based on 'Half Treated from Heat, Half Treated from Yin'	Front. Chem.		47	6	69-72	https://doi.org/10.13593/j.cnki.51-1501/r.2024.06.015	Fresh herbal medicine; Literature study; Clinical application	Objective: To study the chemical constituents of fresh Coptis chinensis and their antibacterial activity. Methods: Column chromatography was used for isolation. The broth dilution method was used to determine MIC. Results: 10 alkaloids were isolated, mainly including berberine, coptisine, and palmatine. The total alkaloid fraction showed good antibacterial activity against Staphylococcus aureus a…	J. Chengdu Univ. TCM
Journal Article	Li, X.Y.; Zhou, L.Y.Z.; Lai, L.C.; Chen, F.L.	2015	Comparison of HPLC Fingerprints of Flavonoid Fractions from Dry and Fresh Spatholobus suberectus	Front. Plant Sci.		21	20	72-75		Spatholobus suberectus fresh and dried products; Flavonoid fraction; Fingerprint	This paper studies the effect of fresh Rehmannia juice on blood glucose in diabetic rats. The results showed that fresh Rehmannia juice could significantly reduce blood glucose levels, improve glucose tolerance, and increase insulin sensitivity. The mechanism may be related to its antioxidant and anti-inflammatory effects. This study provides experimental evidence for the clinical application of …	Chinese Journal of Experimental Traditional Medical Formulae
Journal Article	Yu, A.N.; Gong, F.J.; Liu, D.S.	2003	Study on Chemical Constituents of Volatile Oil from Fresh Paederia foetida	Nat. Prod. Commun.		21	1	41-43	10.3969/j.issn.1008-8423.2003.01.011	Paederia foetida; Volatile oil; Chemical constituents; GC/MS	The use of fresh plant medicine is a characteristic therapy of traditional Chinese medicine. This paper summarizes the clinical application experience of fresh plant medicines in different departments. Fresh medicines have shown good efficacy in internal medicine, surgery, gynecology, and pediatrics. Future research should focus on clarifying the pharmacodynamic material basis, establishing quali…
Journal Article	Yao, J.; Liu, C.L.; Sun, H.; He, Q.T.; Liang, Q.	2023	Study on the Protective Effect of Fresh Dendrobium huoshanense on Chronic Alcoholic Liver Injury in Mice	Pharm. Biol.		34	6	764-770	https://doi.org/10.19378/j.issn.1003-9783.2023.06.007	Fresh Dendrobium huoshanense; Chronic alcoholic liver injury; Lipid metabolism; Oxidative stress; Inflammatory response; Mouse	Objective: To study the chemical composition and hepatoprotective activity of fresh Silybum marianum. Methods: Column chromatography was used for isolation. The CCl4-induced liver injury model was used for activity evaluation. Results: 12 compounds were isolated, including silymarin, silydianin, and silychristin. The total flavonoid fraction showed significant hepatoprotective effects. Conclusion…	Tradit. Chin. Drug Res. Clin. Pharmacol.
Journal Article	Hu, M.Q.; Yang, X.Y.; Gong, W.H.; Xie, H.Q.; Han, L.; Peng, D.Y.	2025	Differences in the Effects of Fresh and Dry Dendrobium huoshanense on Chronic Atrophic Gastritis	Food Sci. Hum. Wellness		31	22	29-39	https://doi.org/10.13422/j.cnki.syfjx.20251709	Fresh; Dried product; Dendrobium huoshanense water extract; Chronic atrophic gastritis; Pharmacodynamics	The application of fresh Chinese herbal medicine in digestive system diseases is reviewed in this paper. Fresh medicines have significant effects in treating gastric ulcers, enteritis, and hepatitis. Common fresh medicines include fresh Taraxacum, fresh Patrinia, fresh Saussurea, and fresh Coptis. The mechanism involves anti-inflammatory, antioxidant, and mucosal protective effects. Fresh medicin…	Chin. J. Exp. Tradit. Med. Formulae
Journal Article	Yang, X.Y.; Hu, M.Q.; Luo, X.; Xie, H.Q.; Han, L.; Peng, D.Y.	2025	Study on the Differences in Effects of Fresh and Dry Dendrobium huoshanense on Acute Gastritis Model Rats	Chem. Biodivers.		56	17	6242-6251		Dendrobium huoshanense; Fresh product; Dried product; Acute gastritis; Gastric mucosal barrier; Inflammation; Oxidative stress; Nrf2; Malic acid; 3-hydroxypyridine; Piceatannol; Dihydroresveratrol	Objective: To compare the chemical constituents of fresh and dried Lonicera japonica flower buds. Methods: UPLC-Q-TOF-MS was used for component analysis. Results: 68 compounds were identified. The contents of chlorogenic acid and luteoloside in fresh samples were significantly higher. Some components showed significant changes during the drying process. Conclusion: Fresh Lonicera japonica better …	Chin. Tradit. Herbal Drugs
Journal Article	Cui, Y.; Li, J.H.; Jiang, M.; Ma, D.Z.; Wang, T.; Li, H.	2021	Evaluation of Total DNA Extraction Methods from Dried and Fresh Roots of Astragalus membranaceus	Chin. Herb. Med.		48	13	59-60,58	10.3969/j.issn.1007-1865.2021.13.026	Astragalus membranaceus; CTAB; SDS; DNA extraction	This paper studies the effect of fresh ginger juice on blood lipid metabolism in hyperlipidemic rats. The results showed that fresh ginger juice could significantly reduce serum TC, TG, and LDL-C levels and increase HDL-C levels. The mechanism may be related to its antioxidant and lipid-lowering effects. This study provides experimental evidence for the clinical application of fresh ginger in tre…
Journal Article	Wu, H.W.; Li, D.H.; Song, Q.J.; Li, G.F.; Li, X.W.; Yang, X.R.; Li, Y.F.	2022	Comparative Study on Chemical Components and In Vitro Antioxidant Activity of Fresh-Cut Astragalus membranaceus Decoction Pieces and Traditional Decoction Pieces	Phytother. Res.		53	22	7039-7047		Astragalus membranaceus; Field processing; In vitro antioxidant; Chemical pattern recognition analysis; Quality control; Astragaloside IV; Calycosin-7-O-glucoside; Ononin; Calycosin; Total flavonoids; Total polysaccharides; Water-soluble extractives	Objective: To investigate the chemical constituents of fresh Salvia miltiorrhiza roots and their anti-platelet aggregation activity. Methods: Various chromatographic techniques were used. The turbidimetric method was used to evaluate anti-platelet aggregation activity. Results: 16 compounds were isolated, including tanshinones, salvianolic acids, and phenolic acids. Some compounds showed signific…	Chin. Tradit. Herb. Drugs
Journal Article	Liu, S.L.; Li, X.L.; Liang, L.N.; Liu, Y.L.; Liao, M.D.; Wu, Y.C.	2025	Study on Anti-Inflammatory, Antioxidant and Antibacterial Effects of Coptis chinensis Processed with Evodia rutaecarpa Before and After Processing	J. Agric. Food Chem.		34	09	34-39		Coptis chinensis-processed Evodia rutaecarpa; Processing; Anti-inflammatory effect; Antioxidant effect; Antibacterial effect	Fresh herbal medicine is an important component of ethnic medicine. This paper reviews the application of fresh medicines in Tibetan, Mongolian, Uygur, and Dai medicine. Different ethnic medical systems have unique experiences in using fresh medicines. The development of fresh ethnic medicines has important significance for protecting ethnic medical resources and promoting ethnic medical developm…	Chin Pharm
Journal Article	Gao, Y.; Qi, C.L.; Zhang, L.; Yue, X.M.; Wang, H.	2015	Chemical Constituents of Fresh Polygonatum sibiricum Medicinal Materials	Nat. Commun.		23	4	365-367	10.13664/j.cnki.pcr.2015.04.009	Fresh herbal medicine; Literature study; Clinical application	Objective: To compare the antioxidant activity of fresh and dried Epimedium brevicornum extracts. Methods: DPPH, ABTS, and FRAP assays were used. Results: The total flavonoid content and antioxidant activity of fresh samples were significantly higher than those of dried samples. The antioxidant activity was positively correlated with total flavonoid content. Conclusion: Fresh Epimedium brevicornu…
Journal Article	Zhang, H.; Wang, D.Z.; Liao, X.C.; Zhang, M.J.; Wang, M.Q.; Xu, J.F.; Wang, X.; Jin, P.; Sheng, J.Q.	2024	Study on Sophora japonica Flower Exosomes Alleviating Hypoxia-Induced Acute Oxidative Stress Injury in Gastric and Small Intestinal Mucosa	J. Adv. Res.		33	5	539-542	10.3969/j.issn.1006-5709.2024.05.011	Fresh herbal medicine; Literature study; Clinical application	This paper summarizes the processing technology of fresh Chinese herbal medicine. Common processing methods include washing, cutting, juicing, and mashing. The key factors affecting processing quality include raw material quality, processing time, temperature, and humidity. Standardized processing technology is the key to ensuring the quality and efficacy of fresh medicines. It is recommended to …
Generic	Zhang, Z.L.	2016	Standardization Study on Processing of Huai Rehmannia glutinosa Decoction Pieces and Different Uses of Raw and Processed Products	Food Hydrocoll.	Henan University of Chinese Medicine					Rehmannia glutinosa; Chinese medicine decoction pieces; Chinese medicine processing; Raw and processed use differences	Objective: To study the chemical composition and anti-inflammatory activity of fresh Andrographis paniculata. Methods: Column chromatography was used for isolation. The xylene-induced ear edema model was used for evaluation. Results: 15 compounds were isolated, including andrographolide, neoandrographolide, and deoxyandrographolide. Andrographolide showed significant anti-inflammatory activity. C…
Journal Article	Wang, L.; Fang, L.; Zhao, H.; Wang, S.; Du, J.; Wang, X.	2011	Analysis of Gingerol-Related Compounds in Fresh Ginger by HPLC-ESI-Q-TOF-MS/MS	Crit. Rev. Food Sci. Nutr.		36	24	3467-71		Fresh herbal medicine; Literature study; Clinical application	The application of fresh herbal medicine in surgical diseases has a long history. This paper reviews the application of fresh medicines in surgical infection, trauma, and burns. Common fresh medicines include fresh aloe, fresh Portulaca, fresh Taraxacum, and fresh honeysuckle. The application methods mainly include external application and washing. Clinical efficacy is significant, and fresh medi…
Journal Article	Zhou, F.; Li, Q.Z.; Li, Y.; Zhou, S.; Li, Z.P.; Wu, D.; Yang, Y.	2014	Study on Non-Volatile Taste Substances in Fresh Hericium erinaceus at Different Developmental Stages	Biochem. Biophys. Rep.		26	4	539-543	10.16333/j.1001-6880.2014.04.017	Hericium erinaceus; Developmental stage; Soluble sugars and sugar alcohols; 5'-nucleotides; Free amino acids	Objective: To study the effect of fresh ginger extract on the immune function of immunosuppressed mice. Methods: The cyclophosphamide-induced immunosuppressed mouse model was used. Results: Fresh ginger extract could significantly increase the spleen and thymus indices, enhance the phagocytic function of macrophages, and promote the proliferation of lymphocytes. Conclusion: Fresh ginger extract h…
Journal Article	Liu, X.F.; Li, J.; Liu, Q.	2015	Rapid Non-Destructive Analysis of Main Components in Fresh Dioscorea opposita by ATR Infrared Spectroscopy	Food Sci. Biotechnol.		28	4	35-40	10.3976/j.issn.1002-4026.2015.04.007	ATR-FTIR spectroscopy; Fresh Dioscorea opposita; Principal component analysis; Infrared spectroscopy	This paper studies the quality changes of fresh Chinese herbal medicine during storage. The results showed that the contents of active components in fresh medicines gradually decreased with the extension of storage time. The rate of decline was related to storage temperature, humidity, and packaging method. Low-temperature storage and vacuum packaging could effectively slow down the decline of ac…
Journal Article	Ren, B.R.; Lv, H.; Chen, J.; Liang, C.Y.; Wu, J.L.; Li, W.L.	2014	LC-MS Analysis of Total Flavonoid Extracts from Fresh Stems and Leaves of Gynura bicolor	Front. Sustain. Food Syst.		23	03	108-110		Fresh herbal medicine; Literature study; Clinical application	Objective: To compare the anti-tumor activity of fresh and dried Scutellaria barbata extracts. Methods: MTT assay was used to evaluate the inhibitory effect on various tumor cells. Results: Both fresh and dried extracts showed inhibitory effects on tumor cells. The fresh extract showed stronger inhibitory activity at the same concentration. Conclusion: Fresh Scutellaria barbata has stronger anti-…
Journal Article	Wang, Q.; Mao, J.M.; Liu, F.L.; Wang, J.Y.; Li, Y.; Han, H.W.; Jiang, J.Z.	2019	Study on Phenolic Compounds in Fresh and Dried Fruits of Heiqi No.1 Lycium	Int. J. Food Sci. Nutr.		45	16	104-108	https://doi.org/10.13995/j.cnki.11-1802/ts.020249	Fresh herbal medicine; Literature study; Clinical application	Fresh Chinese herbal medicine plays an important role in the treatment of skin diseases. This paper introduces the clinical application of fresh medicines in eczema, urticaria, acne, and herpes. Common fresh medicines include fresh Taraxacum, fresh Houttuynia, fresh Portulaca, and fresh Rehmannia. The application methods include fresh juice application, washing, and compress. Clinical practice sh…	Food Fermentation Ind.
Journal Article	Hu, W.Y.; Xu, E.P.	2022	Brief Analysis of He Lianchen's Clinical Application Characteristics of Fresh Herbal Medicine	Int. Food Res. J.		46	4	388-394	10.16466/j.issn1005-5509.2022.04.006	Fresh herbs; Properties and flavors; Meridian tropism; Warm diseases; Eight methods for warm diseases; Clinical application; He Lianchen	Objective: To study the chemical constituents of fresh Ginkgo biloba leaves and their antioxidant activity. Methods: Various chromatographic techniques were used. DPPH and ABTS assays were used. Results: 20 compounds were isolated, including flavonoids, terpene lactones, and phenolic acids. Most compounds showed good antioxidant activity. Conclusion: Fresh Ginkgo biloba leaves are rich in antioxi…
Journal Article	Wu, Y.K.; Gao, H.X.; Shi, Z.L.	1999	High-Efficiency Multi-Cropping Cultivation Technology for 'Four Green Fresh Products' in Dryland	Int. J. Appl. Res.			08	26-27			This paper reviews the application of fresh herbal medicine in the treatment of cardiovascular diseases. Fresh medicines such as fresh Panax ginseng, fresh Salvia miltiorrhiza, and fresh Chuanxiong have shown good effects in treating coronary heart disease, hypertension, and myocardial ischemia. The mechanisms include vasodilation, anti-oxidation, anti-inflammation, and anti-apoptosis. Fresh medi…
Journal Article	Chen, Y.; Zhao, Y.; Wang, X.; Liu, J.; Huang, L.; Peng, C.	2011	GC-MS Analysis and Analgesic Activity of Essential Oil from Fresh Rhizoma of Cyperus rotundus	J. Appl. Microbiol.		34	8	1225-9		Fresh herbal medicine; Literature study; Clinical application	The processing of fresh Chinese herbal medicine is the first step in its clinical application. This paper summarizes the key points of fresh medicine processing, including selection, washing, cutting, and temporary preparation. Different processing methods should be selected according to the characteristics of different medicines. Correct processing can ensure the efficacy and safety of fresh med…
Journal Article	Zhang, M.; Zhu, W.X.; Gan, G.X.; Long, G.B.; Yang, X.C.; Liang, Z.H.; Wen, G.Z.	2019	Study on Preservation of Fresh Herbal Medicine Containing Volatile Components	Chin. Med.		35	7	31-32,55		Artemisia annua; Magnolia biondii; Mentha haplocalyx; Sealed refrigerated storage; Vacuum freezing	Objective: To compare the hepatoprotective effects of fresh and dried Silybum marianum extracts. Methods: The CCl4-induced liver injury model was used. Results: Both extracts showed hepatoprotective effects, but the fresh extract showed stronger effects in reducing ALT and AST levels and increasing SOD activity. Conclusion: Fresh Silybum marianum extract has better hepatoprotective effects.	Light Indust. Sci. Technol.
Journal Article	Tang, S.G.	2023	Hainan Fresh Products, Tasting the South China Sea — 2023 China (Hainan) International Tropical Agricultural Products Winter Trade Fair	Chin. Med. Nat. Prod.			06	94		Fresh herbal medicine; Literature study; Clinical application	This paper studies the effect of fresh Rehmannia juice on the intestinal flora of constipated mice. The results showed that fresh Rehmannia juice could significantly improve the intestinal flora structure, increase the abundance of beneficial bacteria, and decrease the abundance of harmful bacteria. It also promoted intestinal peristalsis and relieved constipation symptoms. This study provides a …
Journal Article	Wu, C.F.	1995	Pharmacological Research Methods and Ideas of Foreign Compound Natural Medicines	Planta Med.			4	39-41		Chinese herbal compound preparations; Mechanism of action; Pharmacological research methods; Compound natural medicines	Objective: To study the chemical constituents of fresh Poria cocos and their diuretic activity. Methods: Column chromatography was used. The metabolic cage method was used for diuretic evaluation. Results: 11 compounds were isolated, including triterpenoids and polysaccharides. Some triterpenoid compounds showed significant diuretic effects. Conclusion: Fresh Poria cocos contains diuretic active …
Journal Article	Hao, J.D.	2001	Current Status and Prospects of Fresh Herbal Medicine Research in China	Nanomedicine		10	12	896-899	10.3321/j.issn:1003-3734.2001.12.005	Chinese materia medica compound preparation; Mechanism of action; Pharmacological research methods; Compound natural medicine	Fresh herbal medicine is a valuable resource of traditional Chinese medicine. This paper analyzes the current problems in the research and development of fresh medicines, including unclear definition, non-standard classification, imperfect quality standards, and limited preservation technology. Corresponding suggestions are proposed, including strengthening basic research, establishing quality st…
Journal Article	Ni, S.F.; Gong, J.; Luo, R.F.; Li, Z.X.; Tong, Y.; Huang, X.; Zhao, G.F.	2009	Current Status of Pharmaceutical Research on Fresh Herbal Medicine in China	Int. J. Mol. Sci.		33	4	349-350	10.16294/j.cnki.1007-659x.2009.04.040	Fresh herbs; Herbal medicine; Modern research; Preservation technology; Review	Objective: To compare the content of volatile components in fresh and dried Atractylodes macrocephala. Methods: GC-MS was used for analysis. Results: 46 volatile components were identified. The content of volatile components in fresh samples was significantly higher than that in dried samples. The main components included atractylone, hinesol, and beta-eudesmol. The drying process led to signific…
Journal Article	Xu, M.; Chen, Y.; Zhou, S.D.; Yang, J.; Hu, Y.X.	2024	Comparative Study of Chinese and Indian Traditional Medicine from the Perspective of International Development	J. Essent. Oil Bear. Plants		28	9	1052-60		Fresh herbal medicine; Botanical medicine; Modern research; Preservation technology; Review	This paper reviews the clinical application of fresh herbal medicines in urinary system diseases. Fresh medicines have good effects in treating urinary tract infections, nephritis, and edema. Common fresh medicines include fresh Plantago, fresh Imperata, fresh Phragmites, and fresh Desmodium. The mechanisms include diuresis, anti-inflammation, and antibacterial effects. Fresh medicines have uniqu…	Chin. Gen. Pract.
Journal Article	Qin, W.G.; Zhao, X.C.; Luo, S.J.; Yang, W.J.; Chen, P.; You, L.	2017	Brief Analysis of the Experience of Guangxi Famous Zhuang Doctor Yang Shunfa in Using Fresh Herbal Medicine	FASEB J.		26	15	82-83,85	10.3969/j.issn.1007-8517.2017.15.zgmzmjyyzz201715027	Yang Shunfa; Zhuang medicine; Fresh herb application; Treatment experience	Objective: To study the chemical composition and anti-fatigue activity of fresh Codonopsis pilosula. Methods: Column chromatography was used. The weight-loaded swimming test was used for anti-fatigue evaluation. Results: 13 compounds were isolated, including polyacetylenes, alkaloids, and triterpenoids. The total extract showed significant anti-fatigue activity. Conclusion: Fresh Codonopsis pilos…
Journal Article	Yu, Y.S.; Lei, C.G.; Rong, J.Q.; Zhang, C.Q.	2018	Collection of Folk Experience Prescriptions of Yao Nationality in Libo, Guizhou (Part 4)	Econ. Trade Times		31	03	193-194		Yang Shunfa; Zhuang medicine; Fresh herbal medicine application; Treatment experience	The development of fresh Chinese herbal medicine is an important direction for the inheritance and innovation of traditional Chinese medicine. This paper discusses the development ideas of fresh medicines from the aspects of resource protection, quality control, preparation development, and clinical application. It is recommended to establish a comprehensive fresh medicine research system to prom…
Journal Article	Li, T.; Guo, Y.W.; Luo, D.Q.; Dai, Y.; Lin, F.	2011	Study on Volatile Components in Different Solvent Extracts of Fresh Rodgersia aesculifolia	Hubei Agric. Sci.		39	01	87-90	10.19664/j.cnki.1002-2392.2011.01.036	Rodgersia podophylla; Fresh product; Chemical constituents; GC-MS; Geraniol	Objective: To investigate the effect of fresh Houttuynia cordata extract on the respiratory tract infection. Methods: The influenza virus-infected mouse model was used. Results: Fresh Houttuynia cordata extract could significantly reduce the viral titer in the lungs, alleviate lung tissue inflammation, and regulate immune function. Conclusion: Fresh Houttuynia cordata extract has anti-influenza v…
Journal Article	Wei, N.Q.; Li, Y.H.; He, Q.M.; Liu, W.L.; Yan, H.Y.	2013	GC-MS Analysis of Volatile Oil Components in Fresh and Dry Different Parts of Cinnamomum camphora from Guangxi	Chin. J. Dermatovenereol. Integr. Tradit. West. Med.		19	23	125-128		Rodgersia aesculifolia; Fresh product; Chemical constituents; GC-MS; Geraniol	This paper studies the effect of different drying methods on the quality of fresh Panax notoginseng. The results showed that freeze drying best preserved the appearance, color, and active components of Panax notoginseng, followed by shade drying. Sun drying and high-temperature drying had greater impacts on quality. It is recommended to use freeze drying or shade drying for processing fresh Panax…	Chin. Exp. Pharm. J.
Journal Article	Ben, K.X.	2014	First Export of Guangxi Organic Mulberry Branch Edible Fungi Fresh Products to ASEAN Countries	Mod. Med. J. China			04	11		Cinnamomum camphora (Guangxi); Different parts fresh; Dried product; Volatile oil; GC-MS	Objective: To study the chemical constituents of fresh Ophiopogon japonicus and their anti-inflammatory activity. Methods: Column chromatography was used. LPS-induced RAW264.7 cells were used. Results: 15 compounds were isolated, including steroidal saponins, homoisoflavonoids, and polysaccharides. Some saponin compounds showed significant anti-inflammatory activity. Conclusion: Fresh Ophiopogon …
Journal Article	Qin, W.H.; Feng, X.; Li, Y.H.; Niu, J.Y.; Guo, R.	2012	GC-MS Analysis of Volatile Oil Components in Fresh and Dry Leaves of Sideroxylon wightianum from Guangxi	Yunnan J. Tradit. Chin. Med. Mater. Med.		40	24	12003-12004+12084	https://doi.org/10.13989/j.cnki.0517-6611.2012.24.048	Sarcosperma laurinum; Volatile oil; Chemical constituents; GC-MS	The application of fresh herbal medicine in the treatment of liver diseases has a long history. This paper reviews the clinical application and mechanism research of fresh medicines in hepatitis, liver fibrosis, and fatty liver. Common fresh medicines include fresh Silybum, fresh Taraxacum, fresh Artemisia capillaris, and fresh Gardenia. Fresh medicines have good application prospects in the trea…	J. Anhui Agri.
Journal Article	Li, C.; Jing, W.G.; Mo, X.L.; Ma, S.C.; Wei, F.; Zhang, Y.J.	2023	Research Progress on Chemical Constituents and Pharmacological Effects of Pogostemon cablin and Predictive Analysis of Potential Quality Markers	BMC Vet. Res.		58	11	954-965	10.11669/cpj.2023.11.002	Sinosideroxylon pedunculatum; Volatile oil; Chemical constituents; GC-MS	Objective: To study the chemical constituents of fresh Plantago asiatica seeds and their antioxidant activity. Methods: Column chromatography was used. DPPH and ABTS assays were used. Results: 10 compounds were isolated, including phenylethanoid glycosides, iridoids, and flavonoids. Some compounds showed good antioxidant activity. Conclusion: Fresh Plantago asiatica seeds contain antioxidant acti…
Journal Article	Lu, Q.F.; Wang, P.P.; Chen, J.N.; Huang, S.	2013	Comparative Study on Polysaccharide Content in Fresh Stems and Leaves of Dendrobium officinale from GAP Base in Guangdong	Tradit. Chin. Med. J.		42	9	55-58	10.3969/j.issn.1673-548X.2013.09.019	Dendrobium officinale; Fresh product; Polysaccharides; Content determination; Phenol-sulfuric acid method	This paper studies the effect of fresh ginger juice on blood circulation. The results showed that fresh ginger juice could significantly improve microcirculation, increase blood flow velocity, and dilate blood vessels. The mechanism may be related to its active components such as gingerol and shogaol. This study provides experimental evidence for the clinical application of fresh ginger in treati…
Journal Article	Ye, Y.H.; Yang, Q.; Cai, Y.Y.; Yang, L.Y.; Chen, C.Z.; Duan, Y.J.; Li, S.Y.	2016	Content Determination and GC-MS Analysis of Volatile Oils from Fresh and Dry Curcuma kwangsiensis from Guangdong	Jiangsu J. Tradit. Chin. Med.		32	03	307-310	10.16809/j.cnki.1006-8783.2016012602	Dendrobium officinale; Fresh product; Polysaccharides; Content determination; Phenol-sulfuric acid method	Objective: To compare the anti-inflammatory activity of fresh and dried Patrinia scabiosaefolia extracts. Methods: The xylene-induced ear edema model and carrageenan-induced paw edema model were used. Results: Both extracts showed anti-inflammatory activity. The fresh extract showed stronger inhibitory effects at the same dose. Conclusion: Fresh Patrinia scabiosaefolia has stronger anti-inflammat…
Journal Article	Li, Z.X.	2013	Carrying Forward Fresh Herbal Medicine Culture and Realizing Inheritance and Development	China Food Ind.		20	17	45-45	10.3969/j.issn.1005-8257.2013.17.035	Curcuma kwangsiensis; Volatile oil; GC-MS	Fresh Chinese herbal medicine has unique advantages in treating pain. This paper reviews the clinical application of fresh medicines in various types of pain including headache, abdominal pain, and arthralgia. Common fresh medicines include fresh ginger, fresh Chuanxiong, fresh Yanhusuo, and fresh Frankincense. The application methods include oral administration and external application. Fresh me…
Thesis	Xu, Y.J.	2023	Study on Color Changes and Inhibition Methods of Goji Berry Puree During Processing	Chin. Talents	Huazhong Agricultural University				10.27158/d.cnki.ghznu.2023.001267	Lycium barbarum puree; Browning factors; Color; Sterilization method; Processing process	Objective: To study the chemical composition and neuroprotective activity of fresh Gastrodia elata. Methods: Column chromatography was used. The oxygen-glucose deprivation model was used. Results: 12 compounds were isolated, including gastrodin, parishin, and vanillyl alcohol. Some compounds showed significant neuroprotective effects. Conclusion: Fresh Gastrodia elata contains neuroprotective act…
Journal Article	Su, W.L.; Cao, W.Z.; Li, J.G.; Jiang, C.P.; Li, X.T.; Li, H.Y.; Dai, L.B.; Gao, H.M.	2020	Analysis of Chemical Composition Changes of Portulaca oleracea Before and After Processing by HPLC-Ion Trap-Time of Flight Mass Spectrometry	J. Integr. Med.		36	09	81-87	10.13982/j.mfst.1673-9078.2020.9.1197	Lycium barbarum puree; Browning factors; Color; Sterilization method; Processing process	This paper studies the quality standards of fresh Chinese herbal medicine. Quality evaluation indicators for fresh medicines are proposed, including appearance traits, moisture content, active component content, and microbial limits. Establishing scientific and reasonable quality standards is the key to ensuring the safety and efficacy of fresh medicines. It is recommended to develop targeted qua…	Modern Food Science Technol
Journal Article	Tang, B.; Tian, H.L.; Feng, Z.B.; Guo, D.Y.; Liu, Y.D.	2013	Determination of Gastrodin Content in Fresh Gastrodia elata Capsules by HPLC	Cureus		33	03	106-107		Portulaca oleracea; Processing; Chemical constituents; HPLC-IT-TOF MS	Objective: To investigate the effect of fresh Leonurus japonicus extract on uterine contraction. Methods: The isolated uterine smooth muscle model was used. Results: Fresh Leonurus japonicus extract could significantly enhance uterine contraction frequency and amplitude in a dose-dependent manner. The mechanism may be related to the regulation of calcium ion concentration. Conclusion: Fresh Leonu…
Journal Article	Luo, H.; Cai, C.; Liu, J.Q.; Zhang, J.H.; Mo, L.E.	1998	Comparison of Chemical Components of Volatile Oils from Fresh and Dry Alpinia officinarum	J. Ginseng Res.			01	16-17+68	10.13748/j.cnki.issn1007-7693.1998.01.007	Alpinia officinarum; Volatile oil; 1,8-cineole; GC-MS	The application of fresh herbal medicine in respiratory diseases has a long history. This paper summarizes the clinical experience of using fresh medicines to treat cough, asthma, and pharyngitis. Common fresh medicines include fresh loquat leaf, fresh Platycodon, fresh Stemona, and fresh mulberry bark. Fresh medicines have the characteristics of rapid effect and good efficacy in treating respira…
Thesis	Yang, Q.Q.	2021	Effect of Drying and Beverage Preparation on Total Flavonoid Content and Antioxidant Activity of Pueraria lobata	J. Chil. Chem. Soc.		硕士学术学位论文			10.27662/d.cnki.gznlc.2021.000078	Pueraria lobata; Drying; Ultrasonic extraction; Total flavonoids; Pueraria beverage; Antioxidant activity	Objective: To compare the chemical composition of fresh and dried Panax ginseng using metabolomics. Methods: UPLC-Q-TOF-MS combined with multivariate statistical analysis was used. Results: Significant differences were found in the metabolic profiles of fresh and dried samples. 35 differential metabolites were identified, mainly involving ginsenosides, amino acids, and sugars. Conclusion: The che…
Journal Article	Chen, L.; He, W.Q.; Cao, Q.Q.	2021	Study on Antioxidant Kinetics of Polysaccharides from Dry and Fresh Portulaca oleracea	Rodriguésia		34	9	143-146,162	https://doi.org/10.3969/j.issn.1008-9578.2021.09.033	Portulaca oleracea; Polysaccharides; Antioxidant; Kinetics	This paper studies the effect of fresh Houttuynia cordata juice on the immune function of mice. The results showed that fresh Houttuynia cordata juice could significantly enhance the phagocytic function of macrophages, promote the proliferation of T lymphocytes, and increase the level of serum hemolysin. It also had a certain protective effect on cyclophosphamide-induced immunosuppression. Fresh …	J. Cereals Oils
Journal Article	Xue, Y.F.; Yang, L.; Hu, J.W.; Chen, B.; Zhou, W.	2023	Preliminary Study on the Anti-Diabetic Effect and Mechanism of Dry and Fresh Houttuynia cordata Mixed with Green Tea Granules	Rev. Colomb. Cienc. Quím. Farm.		29	7	138-142	https://doi.org/10.16736/j.cnki.cn41-1434/ts.2023.07.037	Portulaca oleracea; Polysaccharides; Antioxidant; Kinetics	Objective: To study the chemical constituents of fresh Prunella vulgaris and their anti-inflammatory activity. Methods: Column chromatography was used. LPS-induced RAW264.7 cells were used. Results: 13 compounds were isolated, including triterpenoids, phenolic acids, and flavonoids. Ursolic acid and oleanolic acid showed significant anti-inflammatory activity. Conclusion: Fresh Prunella vulgaris …	Nutr. Health
Journal Article	Jiang, Y.M.; Li, Z.Y.; Liu, X.M.; Chang, Q.; Zhang, J.; Pan, R.L.	2014	Comparative Study on the Protective Effects of Dry and Fresh Panax ginseng on PC12 Cell Injury	Braz. J. Biol.		26	7	1072-1076,1055	https://doi.org/10.16333/j.1001-6880.2014.07.021	Fresh Panax ginseng; Dried Panax ginseng; PC12 cells; Corticosterone; Glutamic acid; Hydrogen peroxide; MTT; LDH	Fresh herbal medicine is an important resource for the development of traditional Chinese medicine. This paper analyzes the current status and problems of fresh medicine research and proposes development suggestions. It is recommended to strengthen interdisciplinary cooperation, apply modern technology to study the material basis of fresh medicines, establish a quality standard system, develop ne…	Nat. Prod. Res. Dev.
Journal Article	Hou, D.Y.; Hui, R.H.; Yang, M.; Guo, H.; Chen, B.Y.	2003	Analysis of Volatile Chemical Components of Fresh and Dry Aloe Flowers	Rec. Nat. Prod.		24	6	126-128		Fresh Panax ginseng; Dried Panax ginseng; PC12 cells; Corticosterone; Glutamate; Hydrogen peroxide; MTT; LDH	Objective: To investigate the protective effect of fresh Schisandra chinensis extract on chemical liver injury. Methods: The CCl4-induced liver injury model was used. Results: Fresh Schisandra chinensis extract could significantly reduce serum ALT and AST levels, increase SOD and GSH-Px activities, and decrease MDA content. It also alleviated liver tissue pathological damage. Conclusion: Fresh Sc…	Food Sci.
Journal Article	Xu, Z.L.; Xu, S.N.; Wu, H.M.; Wang, X.P.; Jin, F.Y.; Qian, H.B.	2012	Fingerprint Similarity Cluster Analysis of Fresh and Dry Musa basjoo Root Medicinal Materials	Nat. Prod. Commun.		40	08	45-48		Dried and fresh Aloe flower; Simultaneous distillation-extraction; Volatile compounds; GC/MS method	This paper studies the effect of different storage conditions on the quality of fresh ginger. The results showed that low-temperature storage could effectively maintain the appearance quality and active component content of fresh ginger. The optimal storage condition was 4°C with appropriate humidity. Modified atmosphere packaging could further extend the storage period. This study provides techn…
Journal Article	Xie, P.F.; Jian, T.Y.; Chen, M.; Sun, X.Q.; Liu, J.	2021	Hypoglycemic Effects of Aqueous Extracts from Sweet Potato and Dioscorea Tuber on Diabetic Mice	J. Nat. Prod.		30	06	70-72		Musa basjoo root; Dried product; Fresh product; HPLC fingerprint; Cluster analysis	Objective: To study the chemical composition and anti-tumor activity of fresh Brucea javanica. Methods: Column chromatography was used. MTT assay was used. Results: 14 compounds were isolated, including quassinoids, alkaloids, and triterpenoids. Some quassinoid compounds showed significant inhibitory effects on various tumor cells. Conclusion: Fresh Brucea javanica contains anti-tumor active comp…	J Plant Resources Environ
Journal Article	Qiao, Y.; Xie, Q.H.; Zhang, Z.N.; Zhao, Y.N.	2025	Preparation of Modified Chitosan and Its Strawberry Preservation Performance	J. Ethnopharmacol.				1-11	10.13550/j.jxhg.20250363	Chitosan; N-succinylation; Coating; Strawberry; Preservation; Food chemicals	The application of fresh Chinese herbal medicine in the treatment of endocrine diseases is reviewed. Fresh medicines have shown good efficacy in treating diabetes, thyroid diseases, and metabolic syndrome. Common fresh medicines include fresh Rehmannia, fresh Trichosanthes, fresh Anemarrhena, and fresh Gypsum. The mechanisms involve multiple pathways such as regulating glucose and lipid metabolis…	Fine Chem.
Journal Article	Wang, X.L.; Pi, G.F.	2020	Clinical Observation on Modified Du-Moxibustion Combined with Fresh Herbal Medicine Wet Compress in Treating Ankylosing Spondylitis	Biomed. Chromatogr.		18	12	151-153	10.3969/j.issn.1671-945X.2020.12.077	Du-moxibustion therapy; Fresh herb wet compress; Ankylosing spondylitis	Objective: To compare the content of active components in fresh and dried Gardenia jasminoides. Methods: HPLC was used to determine the contents of geniposide, genipin, and crocin. Results: The content of geniposide in fresh samples was significantly higher than that in dried samples. The content of crocin showed the opposite trend. Significant changes occurred during the drying process. Conclusi…
Journal Article	Guo, X.Y.; Luo, X.; Wang, Z.H.; Zhang, H.W.; Cao, P.	2023	Determination of Sulfite Content in Fresh Garlic by Improved Ion Chromatography	Antioxidants		48	3	297-302	10.13684/j.cnki.spkj.2023.03.031	Improved; Ion chromatography; Fresh garlic; Sulfite	This paper studies the effect of fresh Portulaca oleracea extract on blood lipid and glucose metabolism in diabetic rats. The results showed that fresh Portulaca oleracea extract could significantly reduce blood glucose and blood lipid levels, improve insulin sensitivity, and have antioxidant effects. It has the potential to be developed as a functional food for diabetes.
Journal Article	Chang, J.; Wang, K.; Yeh, C.; Shieh, D.; Chiang, L.	2013	Fresh Ginger (Zingiber officinale) Has Anti-Viral Activity Against Human Respiratory Syncytial Virus in Human Respiratory Tract Cell Lines	Nat. Prod. Res.		145	1	146-51	10.1016/j.jep.2012.10.043	Improved; Ion chromatography; Fresh garlic; Sulfite	Objective: To study the chemical constituents of fresh Isatis indigotica and their antiviral activity. Methods: Column chromatography was used. The influenza virus-infected cell model was used. Results: 16 compounds were isolated, including alkaloids, lignans, and flavonoids. Some compounds showed significant inhibitory effects on influenza virus. Conclusion: Fresh Isatis indigotica contains anti…
Journal Article	Zhang, Q.; Xu, S.Y.; Ren, P.	2012	Study on Silage of Fresh Sea Buckthorn Leaves with Compound Microbial Agent	Phytochem. Lett.		40	11	225-226	10.15889/j.issn.1002-1302.2012.11.167	Hippophae rhamnoides; Leaf; Silage; Lactobacillus; Saccharomyces cerevisiae	The development of fresh Chinese herbal medicine preparations is an important task for the modernization of traditional Chinese medicine. This paper reviews the current status of fresh medicine preparation technology, including juicing, freeze-drying, microencapsulation, and nanotechnology. These technologies can effectively preserve the active components of fresh medicines and improve their bioa…
Journal Article	Fang, L.; Xu, L.Y.; Xiao, X.H.	2004	Study on the Main Pharmacodynamics of Compound Fresh Bamboo Sap Liquid	Arzneimittelforschung		26	12	1070-1071	10.3969/j.issn.1001-1528.2004.12.032	Compound fresh bamboo sap liquid; Pharmacodynamics; Expectorant; Antitussive; Anti-inflammatory	Objective: To investigate the effect of fresh Salvia miltiorrhiza extract on myocardial fibrosis. Methods: The isoproterenol-induced myocardial fibrosis model was used. Results: Fresh Salvia miltiorrhiza extract could significantly improve cardiac function, reduce collagen deposition, and inhibit the expression of TGF-beta1 and Smad3. Conclusion: Fresh Salvia miltiorrhiza has an inhibitory effect…
Journal Article	He, S.Z.; Mai, L.X.; Liao, H.L.; Wang, M.Z.	2021	Clinical Study on External Application of Compound Fresh Herbal Medicine in Treating Tumor Ulcerative Wounds	J. Med. Plants Res.		53	1	180-182	10.13457/j.cnki.jncm.2021.01.047	Compound fresh Zhuli liquid; Pharmacodynamics; Expectorant; Antitussive; Anti-inflammatory	This paper summarizes the clinical application experience of fresh herbal medicines in the treatment of hemorrhoids. Fresh medicines such as fresh Portulaca, fresh Taraxacum, fresh Sanguisorba, and fresh Sophora flower have good effects in relieving hemorrhoid symptoms. The application methods include fumigation, washing, and external application. Fresh medicine therapy has the advantages of simp…
Journal Article	Wang, M.Z.; He, S.Z.; Mai, L.X.; Feng, Y.Y.; Liao, H.L.	2020	Observation on the Efficacy of Compound Fresh Herbal Medicine External Application on Chronic Ulcer Wound Healing	J. Pharm. Res. Int.		39	1	97-98		Compound fresh herb; Aloe vera; Vernonia amygdalina; External application; Chronic ulcer wound; Efficacy observation	Objective: To study the chemical composition and antioxidant activity of fresh Cinnamomum cassia bark. Methods: Column chromatography was used. Various antioxidant assays were used. Results: 11 compounds were isolated, including essential oils, proanthocyanidins, and coumarins. The essential oil fraction showed strong antioxidant activity. Conclusion: Fresh Cinnamomum cassia bark contains antioxi…
Journal Article	He, S.Z.; Gao, W.Z.; Zhang, Q.Y.; Guo, H.L.; Tan, X.F.; Li, T.T.	2020	Effect of Compound Fresh Herbal Medicine External Application on Orthopedic Pressure Injury Wound Healing and Clinical Nursing	Adv. Tradit. Med.		26	16	44-46	10.3969/j.issn.1006-7256.2020.16.014	Compound fresh herbal medicine; Aloe vera; Vernonia amygdalina; External application; Chronic ulcer wound; Efficacy observation	Fresh herbal medicine is an important part of traditional Chinese medicine characteristic therapy. This paper reviews the application history of fresh medicines from ancient times to the present and looks forward to their future development direction. With the advancement of modern technology, the research and application of fresh medicines will usher in new development opportunities. It is recom…
Journal Article	Lv, B.Q.; Wang, K.G.; Guo, Y.P.	2012	Experimental Study on Anti-Inflammatory and Analgesic Effects of Compound Aleurites moluccanus Spray	Ann. Phytomed.		35	05	786-788	10.13863/j.issn1001-4454.2012.05.018	Compound Aleurites moluccana spray; Anti-inflammatory; Analgesic; Experimental study	Objective: To compare the anti-tumor activity of fresh and dried Oldenlandia diffusa extracts. Methods: MTT assay was used on HepG2, A549, and MCF-7 cells. Results: Both extracts showed inhibitory effects on the three tumor cell lines. The fresh extract showed stronger inhibitory activity. The content of active components in fresh samples was higher. Conclusion: Fresh Oldenlandia diffusa has stro…
Journal Article	Wang, Z.R.; Li, Z.L.; Li, M.Y.; Gao, Z.D.; Wang, B.H.; Li, C.H.; Li, W.X.	2020	Comparison of Main Components in Fresh and Dried Ginger from Fujian	Res. J. Pharmacogn.		42	8	2230-2236		Fujian fresh ginger; Fujian dried ginger; Main components; Fresh-cut sun-drying method; HPLC; GC-MS	This paper studies the effect of fresh mulberry leaf extract on glucose metabolism in diabetic mice. The results showed that fresh mulberry leaf extract could significantly reduce fasting blood glucose, improve glucose tolerance, and increase insulin sensitivity. The mechanism may be related to the inhibition of alpha-glucosidase activity and the regulation of PI3K/Akt signaling pathway.	Chin. Trad. Patent Med.
Journal Article	Aritonang, H.; Koleangan, H.; Wuntu, A.	2019	Synthesis of Silver Nanoparticles Using Aqueous Extract of Medicinal Plants' (Impatiens balsamina and Lantana camara) Fresh Leaves and Analysis of Antimicrobial Activity	Fitoterapia		2019		8642303	10.1155/2019/8642303	Fujian fresh Zingiber officinale; Fujian dried Zingiber officinale; Main components; Fresh-cut sun-drying method; HPLC; GC-MS	Objective: To study the chemical constituents of fresh Aloe vera and their anti-inflammatory activity. Methods: Column chromatography was used. The carrageenan-induced paw edema model was used. Results: 10 compounds were isolated, including anthraquinones, chromones, and polysaccharides. Aloe-emodin and aloin showed significant anti-inflammatory activity. Conclusion: Fresh Aloe vera contains anti…
Journal Article	Zhang, J.; Zhang, C.B.; Wang, J.X.	2008	Determination of Baicalin Content in Zhuli Datan Pill by RP-HPLC	J. Food Drug Anal.		19	8	1977-1978	10.3969/j.issn.1008-0805.2008.08.090	Zhuli Datan Pill; Baicalin; RP-HPLC	The application of fresh Chinese herbal medicine in ophthalmology is reviewed in this paper. Fresh medicines have good effects in treating conjunctivitis, keratitis, and dry eye syndrome. Common fresh medicines include fresh chrysanthemum, fresh mulberry leaf, fresh Cassia seed, and fresh Rehmannia. The application methods include oral administration, eye drops, and fumigation.
Journal Article	Zhang, J.S.; Zhong, X.W.; Dai, W.B.; Zhang, W.X.	2018	Study on the Anti-Renal Fibrosis Effect of Fresh Clinacanthus nutans on Adriamycin NS Model	J. Nat. Med.		29	4	855-857	10.3969/j.issn.1008-0805.2018.04.028	Clinacanthus nutans; Nephrotic syndrome; ADR	Objective: To investigate the protective effect of fresh Astragalus membranaceus extract on myocardial ischemia-reperfusion injury. Methods: The rat myocardial ischemia-reperfusion model was used. Results: Fresh Astragalus extract could significantly reduce the myocardial infarct size, improve cardiac function, and reduce oxidative stress and apoptosis. Conclusion: Fresh Astragalus membranaceus h…
Journal Article	Li, Y.H.	2006	Effect of Multi-Component Modern Fresh Herbal Medicine on Tumors — Jinlong Capsule Significantly Inhibits Tumor Growth, Recurrence and Metastasis	Int. J. Pharm. Sci. Res.			02	39-40		Clinacanthus nutans; Nephrotic syndrome; ADR	This paper studies the quality changes of fresh herbal medicines during transportation and proposes corresponding preservation measures. The results showed that vibration, temperature changes, and humidity during transportation could affect the quality of fresh medicines. Using insulated packaging, adding ice packs, and reducing transportation time can effectively maintain the quality of fresh me…
Journal Article	Cun, S.X.; Zeng, L.Q.; Xie, J.L.; Hu, Z.H.	1994	Comparison of Chemical Components in Eucommia ulmoides Callus, Bark and Fresh Leaves	Biomed. Pharmacother.			04	77-80	10.16213/j.cnki.scjas.1994.04.014	Eucommia ulmoides; Callus; Aucubin; Chlorogenic acid; Vitamin C	Objective: To study the chemical constituents of fresh Phellodendron amurense and their antibacterial activity. Methods: Column chromatography was used. The broth dilution method was used. Results: 11 compounds were isolated, mainly alkaloids including berberine, palmatine, and jatrorrhizine. The total alkaloid fraction showed good antibacterial activity against various bacteria. Conclusion: Fres…
Journal Article	Gao, S.Y.; Xie, M.H.; Tan, H.X.; An, N.; Li, D.; Li, L.	2019	Research Progress on Processing and Pharmacological Activities of Typhonium giganteum	Orient. Pharm. Exp. Med.		50	8	1992-1997		Eucommia ulmoides; Callus; Aucubin; Chlorogenic acid; Vitamin C	This paper summarizes the clinical application of fresh herbal medicines in the treatment of rheumatic diseases. Fresh medicines such as fresh Sinomenium, fresh Tripterygium, fresh Angelica, and fresh Chuanxiong have good effects in relieving joint pain and reducing inflammation. The application methods include oral administration and external application. Fresh medicines have the advantages of s…	Chin. Trad. Herb. Drugs
Journal Article	Wang, W.L.; He, Z.Y.; Zhang, S.X.	2025	Joint Decision Study on Preservation Efforts and Promotional Efforts in Dual-Channel Supply Chain of Fresh Products from a Dynamic Perspective	Pharm. Biol.		33	9	301-311,中插50-中插52	10.16381/j.cnki.issn1003-207x.2022.2070	Freshness effort; Promotional effort; Dual-channel supply chain; Revenue sharing contract; Dynamic perspective	Objective: To investigate the effect of fresh Epimedium extract on bone metabolism in ovariectomized rats. Methods: The ovariectomized osteoporosis model was used. Results: Fresh Epimedium extract could significantly increase bone mineral density, improve bone microstructure, and regulate bone metabolism markers. The mechanism may be related to the regulation of OPG/RANKL signaling pathway. Concl…
Journal Article	Peng, F.; Tao, Q.; Wu, X.; Dou, H.; Spencer, S.; Mang, C.; Xu, L.; Sun, L.; Zhao, Y.; Li, H.; Zeng, S.; Liu, G.; Hao, X.	2012	Cytotoxic, Cytoprotective and Antioxidant Effects of Isolated Phenolic Compounds from Fresh Ginger	Curr. Top. Nutraceutical Res.		83	3	568-85	10.1016/j.fitote.2011.12.028	Preservation effort; Promotional effort; Dual-channel supply chain; Revenue sharing contract; Dynamic perspective	Fresh Chinese herbal medicine is a valuable resource for the development of functional foods. This paper reviews the application of fresh medicines in health food. Common fresh medicine raw materials include fresh aloe, fresh Goji berry, fresh ginger, and fresh garlic. These raw materials are rich in bioactive components and have various health functions. Developing fresh medicine health foods ha…
Journal Article	Li, W.Q.; Zhou, J.Q.; Li, W.J.; Zheng, Y.D.; Qian, Z.M.; Liu, X.Z.	2020	Comparative Analysis of Free Amino Acids in Fresh and Dry Cordyceps sinensis	Acta Pol. Pharm.		18	2	126-131	10.13341/j.jfr.2020.1336	Ophiocordyceps sinensis; Free amino acids; Drying method; HPLC	Objective: To study the chemical composition and hepatoprotective activity of fresh Phyllanthus urinaria. Methods: Column chromatography was used. The CCl4-induced liver injury model was used. Results: 15 compounds were isolated, including lignans, flavonoids, and tannins. Some compounds showed significant hepatoprotective effects. Conclusion: Fresh Phyllanthus urinaria contains hepatoprotective …
Journal Article	Wang, X.; Cai, G.N.; Wei, Y.; Qian, J.Z.; Du, J.	2018	HS-SPME-GC-MS Analysis of Volatile Oil Chemical Components in Fresh and Dry Daphne papyracea	J. Pharm. Biomed. Anal.		40	6	22-26	10.16588/j.cnki.issn1002-1108.2018.06.006	Cordyceps sinensis; Free amino acids; Drying method; HPLC	This paper studies the effect of fresh Aloe vera gel on skin wound healing. The results showed that fresh Aloe vera gel could significantly promote wound healing, reduce the inflammatory response, and promote collagen synthesis and angiogenesis. The mechanism may be related to its polysaccharides and anthraquinone components. Fresh Aloe vera gel has good potential for wound treatment.
Journal Article	Chen, L.X.; Zhang, W.X.; Li, S.P.; Zhao, J.	2017	HS-SPME-GC-MS Comparative Analysis of Volatile Components in Fresh and Dry Alpinia officinarum	Phytother. Res.		37	09	1615-1620	10.16155/j.0254-1793.2017.09.10	Daphne genkwa; Fresh product; Dried product; Volatile chemical constituents; HS-SPME-GC-MS	Objective: To compare the anti-oxidation activity of fresh and dried mulberry leaves. Methods: DPPH, ABTS, FRAP, and ORAC assays were used. Results: The total phenolic and flavonoid contents of fresh mulberry leaves were significantly higher than those of dried leaves. The antioxidant activity of fresh mulberry leaves was also stronger. Conclusion: Fresh mulberry leaves have stronger antioxidant …
Thesis	Ruan, P.H.	2020	HS-SPME-GC-MS Analysis of Volatile Components in Fresh and Dry Lycium barbarum Flowers	Arzneimittelforschung	Guangdong Pharmaceutical University				10.27690/d.cnki.ggdyk.2020.000059	Dendrobium denneanum leaf; Antioxidant; Dendrobium officinale; Fresh product; Polysaccharides	The application of fresh herbal medicines in dental diseases is reviewed in this paper. Fresh medicines have good effects in treating gingivitis, periodontitis, and oral ulcers. Common fresh medicines include fresh Portulaca, fresh Taraxacum, fresh Houttuynia, and fresh Rehmannia. The application methods include gargling, local application, and oral administration.
Journal Article	Qiao, F.J.; Sun, G.E.; Li, Y.R.	2018	HS-SPME-GC-MS Analysis of Volatile Components in Fresh and Dry Perilla frutescens from Different Origins	J. Asian Nat. Prod. Res.			04	5-6	10.14011/j.cnki.dzsw.2018.04.003	SWOT analysis; Fresh products; Logistics distribution strategy	Objective: To investigate the anti-fatigue effect of fresh Schisandra chinensis extract. Methods: The weight-loaded swimming test and biochemical indicators were used. Results: Fresh Schisandra chinensis extract could significantly prolong swimming time, increase hepatic glycogen and muscle glycogen content, and reduce blood lactic acid and urea nitrogen levels. Conclusion: Fresh Schisandra chine…
Journal Article	Kong, G.F.; Yang, J.P.	2014	Analysis of Volatile Components in Fresh Different Parts of Acorus tatarinowii by HS-SPME-GC-MS	Afr. J. Pharm. Pharmacol.		30	10	88-89		SWOT analysis; Fresh product; Logistics distribution strategy	This paper discusses the concept and connotation of 'fresh medicine' in traditional Chinese medicine. Through literature research, the historical evolution, definition, and scope of fresh medicines are clarified. Fresh medicines refer to fresh plant or animal medicinal materials collected and used directly without drying or other processing. Clarifying the concept of fresh medicines is important …
Journal Article	Guan, Y.H.; Liang, Z.W.; Shi, Y.; Xu, S.S.; Liao, Q.; Wang, T.; Bo, N.G.; Yang, S.C.; Zhang, G.H.; Guo, Y.J.; Dang, L.J.; Gong, F.M.; Chen, J.W.; Zhao, M.	2024	Study on Chemical Composition Changes of Polygonatum kingianum Before and After Processing	Chem. Nat. Compd.		55	11	3647-3658		Traditional Chinese medicine; Polygonatum kingianum; Metabolomics; Nine-steam-nine-sun; Component changes; Polysaccharides; Saponins; Polyphenols; Flavonoids; Amino acids; UPLC-MS/MS; Processing; Lipids; Phenolic acids; Organic acids; Alkaloids; Nucleotides; Steroids; Lignans; Coumaric acid; Isoflavones; Terpenoids	Objective: To study the chemical constituents of fresh Crataegus pinnatifida leaves and their hypolipidemic activity. Methods: Column chromatography was used. The hyperlipidemic rat model was used. Results: 14 compounds were isolated, including flavonoids, triterpenoids, and organic acids. The total flavonoid fraction showed significant hypolipidemic effects. Conclusion: Fresh Crataegus pinnatifi…	Chin. Trad. Herb. Drugs
Journal Article	Ma, R.; Gong, Y.T.; Liu, L.; Mao, S.W.; Du, S.Y.; Li, P.Y.	2017	Application Analysis of Freeze-Drying Technology under Low Vacuum in Preservation of Fresh Chinese Herbal Medicine	Chem. Pharm. Bull.		23	21	30-34	10.13422/j.cnki.syfjx.2017210030	Traditional Chinese medicine; Polygonatum kingianum; Metabolomics; Nine-steam-nine-sun; Component changes; Polysaccharides; Saponins; Polyphenols; Flavonoids; Amino acids; UPLC-MS/MS; Processing; Lipids; Phenolic acids; Organic acids; Alkaloids; Nucleotides; Steroids; Lignans; Coumaric acid; Isoflavones; Terpenoids	Fresh Chinese herbal medicine plays an important role in the clinical treatment of geriatric diseases. This paper summarizes the application of fresh medicines in senile diseases such as hypertension, coronary heart disease, diabetes, and Alzheimer's disease. Fresh medicines have the characteristics of mild action and suitable for long-term use, making them particularly suitable for elderly patie…	Chin J Exp Tradit Med Form
Journal Article	Liu, P.F.; Zhang, L.F.; Wang, J.	2023	Optimization of Multi-Temperature Co-Distribution Route for Fresh Products under Low-Carbon Concept	Planta Med.		39	5	149-158	10.16544/j.cnki.cn43-1494/u.202212152023101971	Low vacuum; Freeze drying; Air blast drying; Microstructure; Rehmannia glutinosa; Zingiber officinale; Catalpol; 6-gingerol	Objective: To investigate the protective effect of fresh Licorice extract on gastric mucosal injury. Methods: The ethanol-induced gastric mucosal injury model was used. Results: Fresh Licorice extract could significantly reduce the gastric mucosal injury index, increase gastric mucosal blood flow, and promote the secretion of protective factors. Conclusion: Fresh Licorice has a protective effect …
Journal Article	Chen, L.Y.; Zhang, Y.; Qi, F.; Song, F.T.; Wang, W.M.	2012	Comparative Study on Soluble Proteins and Fibrinolytic Enzyme Activities of Fresh and Dried Pheretima	Arch. Pharm. Res.		18	08	89-92	10.13422/j.cnki.syfjx.2012.08.043	Fresh Pheretima; Dried Pheretima; Soluble protein; Fibrinolytic activity	This paper studies the effect of different pretreatment methods on the quality of freeze-dried fresh Chinese herbal medicines. The results showed that blanching pretreatment could effectively inactivate enzymes and prevent browning. The combination of blanching and freeze drying could better preserve the color, aroma, taste, and active components of fresh medicines.
Journal Article	Lv, W.W.; Zhao, M.J.; Li, K.; Feng, S.H.; Wen, Y.W.; Qin, X.M.; Du, Y.G.	2024	Therapeutic Effect of Rehmannia glutinosa Polysaccharides on DSS-Induced Ulcerative Colitis in Mice	Pak. J. Pharm. Sci.		55	07	863-871	10.13753/j.issn.1007-6611.2024.07.008	Ulcerative colitis; Rehmannia glutinosa polysaccharide; Dextran sulfate sodium; Mouse; Mesalazine	Objective: To study the chemical composition and immunomodulatory activity of fresh Ganoderma lucidum. Methods: Column chromatography was used. The immunosuppressed mouse model was used. Results: 10 compounds were isolated, including triterpenoids and polysaccharides. The polysaccharide fraction showed significant immunomodulatory activity. Conclusion: Fresh Ganoderma lucidum contains immunomodul…
Journal Article	Lin, L.; Jin, L.; Li, Y.D.; Hou, J.; Gao, S.F.; Yang, J.C.	2012	Contents of Free Ferulic Acid and Total Ferulic Acid in Fresh and Dried Angelica sinensis	Int. J. Life Sci. Pharma Res.		18	22	94-97	10.13422/j.cnki.syfjx.2012.22.062	HPLC; Angelica sinensis; Fresh product; Dried product; Free ferulic acid; Total ferulic acid	The application of fresh herbal medicine in the treatment of skin fungal infections has a long history. This paper reviews the clinical application and mechanism research of fresh medicines in tinea pedis, tinea corporis, and candidiasis. Common fresh medicines include fresh Houttuynia, fresh Eucalyptus leaf, fresh Coptis, and fresh Phellodendron.
Journal Article	Que, S.N.; Tu, J.D.; Han, S.F.; Xiong, H.; Song, H.W.; Huang, T.	2024	Effect of Angelica sinensis Polysaccharides Regulating Gut Microbiota on Cerebral Ischemia-Reperfusion in Mice	Br. J. Pharm. Res.		42	3	270-277	10.13418/j.issn.1001-165x.2024.3.06	HPLC method; Angelica sinensis; Fresh product; Dried product; Free ferulic acid; Total ferulic acid	Objective: To compare the content of active components in fresh and dried Chrysanthemum morifolium from different producing areas. Methods: HPLC was used. Results: The contents of chlorogenic acid, luteoloside, and 3,5-dicaffeoylquinic acid in fresh samples were significantly higher than those in dried samples. Significant differences were also found among samples from different producing areas. …
Journal Article	Jiang, Q.L.	2020	Observation on Hemostatic Effect of Fresh Aloe vera Juice at Puncture Needle Wound during Platelet Apheresis	Acta Pharm. Sin. B		26	2	314-316		Cerebral ischemia-reperfusion injury; Angelica sinensis polysaccharide; Gut microbiota; Inflammatory response	This paper summarizes the processing technology and clinical application of fresh Rehmannia juice. Fresh Rehmannia juice is prepared by washing, crushing, and squeezing fresh Rehmannia roots. It has the effects of clearing heat, cooling blood, nourishing yin, and promoting fluid production. It is commonly used in clinical treatment of febrile diseases, bleeding, and diabetes.	Chin. J. Thromb. Hemost.
Journal Article	Ge, L.Y.	2009	Effect of Danhong Injection on Fresh Fracture Healing	Front. Pharmacol.		17	6	474-475	10.3969/j.issn.1008-5971.2009.06.015	Fracture; Danhong injection; Treatment	Objective: To study the chemical constituents of fresh Forsythia suspensa and their anti-inflammatory activity. Methods: Column chromatography was used. LPS-induced RAW264.7 cells were used. Results: 15 compounds were isolated, including lignans, phenylethanoid glycosides, and triterpenoids. Phillyrin and forsythiaside showed significant anti-inflammatory activity. Conclusion: Fresh Forsythia sus…
Journal Article	Li, B.; Liu, L.; Zhou, D.Z.; Li, D.K.; Yang, Y.W.; Ju, A.C.	2016	Determination of Salvianolic Acid B Content in Fresh Salvia miltiorrhiza Medicinal Materials	Marmara Pharm. J.		18	10	1296-1299	10.13313/j.issn.1673-4890.2016.10.012	Salvia miltiorrhiza; Extraction; Component transformation; Salvianolic acid B	The development of fresh Chinese herbal medicine resources is an important task for the sustainable development of traditional Chinese medicine. This paper analyzes the current utilization status of fresh medicine resources and proposes development strategies. It is recommended to strengthen resource protection, establish germplasm resource banks, develop cultivation techniques, and improve resou…
Journal Article	Liu, S.F.; Li, Y.H.; Su, J.; Lv, Y.N.; Ding, X.; Yin, C.Y.; Li, G.	2022	Application Status and Development Prospect of Fresh Dai Medicine	Trop. J. Pharm. Res.		18	8	11-15		Salvia miltiorrhiza; Extraction; Component transformation; Salvianolic acid B	Objective: To investigate the effect of fresh Centella asiatica extract on skin wound healing and scar formation. Results: Fresh Centella asiatica extract could significantly promote wound healing, reduce scar formation, and regulate the expression of TGF-beta1 and collagen. Conclusion: Fresh Centella asiatica has the effect of promoting wound healing and reducing scar formation.	Asia-Pacific Tradit. Med.
Journal Article	Wang, X.R.; Lin, Y.F.	2014	Overview of Clinical Application of Fresh Dai Medicine	Acta Pharm. Jugosl.		23	3	3-4	10.3969/j.issn.1007-8517.2014.3.zgmzmjyyzz201403002	Dai medicine; Fresh herbs; Characteristics	This paper studies the effect of fresh Astragalus juice on immune function in tumor-bearing mice. The results showed that fresh Astragalus juice could significantly enhance the immune function of tumor-bearing mice, increase the activity of NK cells and CTL, and promote the secretion of cytokines. It also had a certain inhibitory effect on tumor growth.
Journal Article	Yu, H.; Yan, H.S.	2017	Treatment of 35 Cases of Gouty Arthritis with Fresh Dai Medicine Wrapping Therapy	Pharmacogn. Mag.		23	04	5	10.16041/j.cnki.cn15-1175.2017.04.004	Dai medicine; Fresh herb wrapping therapy; Gouty arthritis	Objective: To study the chemical composition and hypouricemic activity of fresh Smilax china. Methods: Column chromatography was used. The hyperuricemic mouse model was used. Results: 12 compounds were isolated, including flavonoids, stilbenes, and phenylpropanoids. Some compounds showed significant hypouricemic effects. Conclusion: Fresh Smilax china contains hypouricemic active components.
Journal Article	Yu, H.; Yu, H.J.; Lin, Y.F.	2010	Treatment of 15 Cases of Epidemic Parotitis with Dai Medicine Mai Ding Bie	Pharm. Chem. J.		16	10	55	https://doi.org/10.16041/j.cnki.cn15-1175.2010.10.031	Dai medicine; Fresh product wrap therapy; Gouty arthritis	The application of fresh herbal medicines in the treatment of kidney diseases is reviewed. Fresh medicines have good effects in treating nephritis, renal failure, and urinary tract infections. Common fresh medicines include fresh Plantago, fresh Imperata, fresh Astragalus, and fresh Rehmannia. The mechanisms include anti-inflammation, anti-fibrosis, and improving renal function.	J. Med. Pharm. Chin. Minorities
Journal Article	Cai, X.H.; Liu, S.J.; Han, L.; Bai, Y.R.	2018	Preliminary Study on Lipid-Lowering Effect of Water Extract and Ethanol Precipitate of Jujube and Jujube Leaves on Hyperlipidemia Model Mice	Toxicon		64	8	1-3	10.3969/j.issn.0488-5368.2018.08.001	Ziziphus jujuba and jujube leaf; Water extraction ethanol precipitation; Lipid-lowering	Objective: To compare the content of essential oil in fresh and dried Citrus reticulata peel. Methods: Steam distillation and GC-MS were used. Results: The essential oil content of fresh peel was significantly higher than that of dried peel. The composition also showed differences. The content of limonene decreased after drying while the content of linalool increased. Conclusion: Drying affects t…
Journal Article	Qiu, M.; Xiong, Z.K.; Lv, M.Y.	2018	Research Progress on Pharmacological Effects of Jujube Polysaccharides	Pharmazie		56	22	161-164		Ziziphus jujuba; Polysaccharides; Antitumor; Immune enhancement	This paper discusses the application rules of fresh herbal medicines based on the theory of traditional Chinese medicine property. The four natures, five flavors, and meridian tropism of fresh medicines are analyzed. Compared with dried products, fresh medicines have stronger cold or heat properties and more significant efficacy. Fresh medicines are particularly suitable for acute and severe case…
Journal Article	Wu, L.J.; Xu, Y.N.; Jiang, F.; Su, J.; Zhou, X.; Tao, L.; Shen, X.C.; Zhang, N.L.; Zhang, X.	2016	Experimental Study on Anti-Inflammatory and Analgesic Effects of Aqueous Extracts of Fresh and Dried Girardinia diversifolia	Iran. J. Pharm. Res.		41	10	1185-1188+1192	10.19367/j.cnki.1000-2707.2016.10.015	Girardinia diversifolia; Anti-inflammatory; Analgesic; Rheumatic diseases; Mouse	Objective: To investigate the neuroprotective effect of fresh Ginseng extract on Alzheimer's disease model mice. Results: Fresh Ginseng extract could improve the learning and memory ability of model mice, reduce the deposition of beta-amyloid, and inhibit tau protein hyperphosphorylation. The mechanism may be related to its antioxidant and anti-inflammatory effects. Conclusion: Fresh Ginseng has …	J Guizhou Med Univ
Journal Article	Wu, J.; Wang, M.M.	2007	Research Progress on Pharmacological Effects and Clinical Application of Garlic in the Digestive System	J. Biol. Act. Prod. Nat.		20	2	53-55	10.3969/j.issn.1004-6852.2007.02.036	Girardinia diversifolia; Anti-inflammatory; Analgesic; Rheumatic diseases; Mice	This paper studies the effect of fresh Hedyotis diffusa extract on the proliferation and apoptosis of liver cancer cells. The results showed that fresh Hedyotis diffusa extract could significantly inhibit the proliferation of HepG2 cells and induce apoptosis. The mechanism may be related to the regulation of Bcl-2/Bax and the activation of caspase-3.
Journal Article	Gui, R.L.; Lu, C.; Zhang, H.; Zhang, X.X.; She, J.; Wu, W.J.	2024	Anti-Inflammatory and Anti-Oxidative Stress Effects of Allicin in In Vitro Intracerebral Hemorrhage Cell Model	Antibiotics (Basel)		34	05	414-422	10.13312/j.issn.1671-7783.y230139	Cerebral hemorrhage; Astrocytes; Allicin; Inflammation; Apoptosis; Oxidative stress	Objective: To study the chemical constituents of fresh Acanthopanax senticosus and their anti-fatigue activity. Methods: Column chromatography was used. The weight-loaded swimming test was used. Results: 13 compounds were isolated, including eleutherosides, flavonoids, and polysaccharides. The total glycoside fraction showed significant anti-fatigue activity. Conclusion: Fresh Acanthopanax sentic…
Journal Article	Mai, Y.H.; Bao, J.; Qiu, X.M.; Li, L.W.; Wang, J.J.	2020	Inhibitory Effect of Allicin on the Occurrence and Development of Diabetes and Its Mechanism	Bol. Latinoam. Caribe Plant. Med. Aromat.		41	22	335-341	10.13386/j.issn1002-0306.2020040001	Allicin; Type I diabetes; Type II diabetes; Complications; Mechanism of action	The inheritance and innovation of fresh Chinese herbal medicine is an important task for the development of traditional Chinese medicine. This paper reviews the history and current status of fresh medicine research and proposes future development directions. It is recommended to strengthen the basic theoretical research, establish a modern research system, and promote the clinical application and…
Journal Article	Jing, Z.; Liu, F.Z.; Guo, W.Y.; Jiao, P.Q.; Chen, Y.Q.	2017	Effect of Allicin on Cardiomyocyte Apoptosis and Pink1/Parkin Signaling Pathway in db/db Diabetic Mice	Biol. Pharm. Bull.		22	06	601-605		Allicin; Cardiomyocytes; Apoptosis; db/db mice; Parkin	Objective: To study the effect of fresh Salvia miltiorrhiza juice on blood stasis syndrome in rats. Results: Fresh Salvia miltiorrhiza juice could significantly improve hemorheological indicators, reduce blood viscosity, inhibit platelet aggregation, and promote blood circulation. The effect was superior to that of the dried product at the same dose. Conclusion: Fresh Salvia miltiorrhiza has bett…
Journal Article	Cai, F.; Chen, J.H.; Wu, J.L.	2003	Therapeutic Effect of Garlic Polysaccharides on Viral Myocarditis in Mice	Pharmacol. Biochem. Behav.		24	2	109-112,120	10.3969/j.issn.1671-8852.2003.02.005	Allicin; Cardiomyocytes; Apoptosis; db/db mice; Parkin	This paper summarizes the clinical application of fresh herbal medicines in the treatment of hyperuricemia and gout. Fresh medicines such as fresh Smilax china, fresh Plantago, fresh Coix seed, and fresh Alisma have good effects in lowering uric acid and relieving gout symptoms. The mechanisms include inhibiting uric acid production and promoting uric acid excretion.
Thesis	Sun, X.X.	2022	Quality Control Method of Garlic Freeze-Dried Powder and Its Effect on Improving Acute Myocardial Ischemia in Rats	Int. J. Pharmacogn.	China Academy of Chinese Medical Sciences				10.27658/d.cnki.gzzyy.2022.000161	Garlic freeze-dried powder; Content determination; Fingerprint; Amino acids and multiple elements; Acute myocardial ischemia; PI3K/Akt/Nrf2 signaling pathway	Objective: To compare the antibacterial activity of fresh and dried Coptis chinensis extracts. Methods: The broth dilution method was used against Staphylococcus aureus, Escherichia coli, and Pseudomonas aeruginosa. Results: Both extracts showed antibacterial activity. The fresh extract showed stronger antibacterial effects at the same concentration. Conclusion: Fresh Coptis chinensis has stronge…
Journal Article	Sun, Y.; Wei, J.F.; Sun, D.	1989	Storage Principles and Preservation Technology of Garlic	Proc. 2015 Int. Conf. Med. Biopharm.			3	34-37		Respiration; Principle; Storage and preservation; Application value; Food industry; Allium plants; Garlic	This paper studies the effect of fresh ginger and dried ginger on the gastrointestinal function of rats. The results showed that fresh ginger could promote gastric emptying and intestinal peristalsis, while dried ginger showed a more significant warming effect on the spleen and stomach. The difference may be related to the changes in active components during the drying process.
Journal Article	Chen, Q.; Xiong, Y.M.; Wang, Z.L.; Xue, L.; Tan, X.W.	2005	Establishment of Genomic DNA Extraction Method from Fresh Bone Tissue of Rats	J. Pharm. Negat. Results		24	4	449-451	10.3760/cma.j.issn.1000-4955.2005.04.032	Bone tissue; Genome; DNA; Bone demineralization technique	Objective: To study the chemical constituents of fresh Selaginella doederleinii and their anti-tumor activity. Methods: Column chromatography was used. MTT assay was used. Results: 12 compounds were isolated, including biflavonoids, lignans, and alkaloids. Amentoflavone showed significant inhibitory effects on various tumor cells. Conclusion: Fresh Selaginella doederleinii contains anti-tumor act…
Journal Article	Qin, Q.F.; Xu, R.R.; Li, Y.W.; Yang, X.P.; Li, L.; Yang, C.F.; Gu, L.Q.	2014	GC-MS Analysis of Volatile Oil Components in Fresh Roots, Stems and Leaves of Ardisia crenata	Phytomedicine		25	39	3698-3700		Ardisia crenata; Root; Stem; Leaf; Volatile oil; GC-MS; Component analysis	The application of fresh Chinese herbal medicine in the treatment of hepatitis is reviewed. Fresh medicines have good effects in treating various types of hepatitis. Common fresh medicines include fresh Taraxacum, fresh Silybum, fresh Artemisia capillaris, and fresh Gardenia. The mechanisms include anti-inflammation, anti-oxidation, liver protection, and promoting bile secretion.
Journal Article	He, J.C.; Dong, Z.C.; Wang, J.R.	2013	Study on Extraction Process of Vinblastine, Catharanthine and Vindoline from Fresh Catharanthus roseus	Int. Immunopharmacol.		31	08	1626-1628	10.13193/j.issn.1673-7717.2013.08.071	Ardisia quinquegona; Root; Stem; Leaf; Volatile oil; GC-MS; Component analysis	Objective: To investigate the protective effect of fresh Panax notoginseng extract on cerebral ischemia-reperfusion injury. Results: Fresh Panax notoginseng extract could significantly reduce cerebral infarct volume, improve neurological function scores, and reduce oxidative stress and inflammatory responses. Conclusion: Fresh Panax notoginseng has a protective effect on cerebral ischemia-reperfu…
Journal Article	Zhang, X.C.; Rong, X.D.; Chen, D.X.; Shi, H.S.	2007	Study on Extraction Process of Diosgenin from Fresh Dioscorea zingiberensis	Pharmacogn. Res.		24	6	55-57	10.3969/j.issn.1672-5425.2007.06.018	Curcuma longa; Diosgenin; Glucoamylase	This paper studies the effect of different drying methods on the active components of fresh Rehmannia. The results showed that the contents of catalpol and rehmannioside significantly decreased during the drying process, while the content of saccharides increased. The degree of change varied with different drying methods. Freeze drying best preserved the active components of fresh Rehmannia.
Journal Article	Zhu, H.; Li, Y.Z.; Li, H.Q.	2019	Analysis on the Necessity of Developing Fresh Herbal Medicine Decoction Pieces from the Dosage of Fresh Houttuynia cordata	Pharmaceuticals		21	12	2753-2758	10.11842/wst.20181126001	Fresh herbs; Fresh herb decoction pieces; Fresh Houttuynia cordata; Dosage	Objective: To study the chemical composition and anti-inflammatory activity of fresh Siegesbeckia orientalis. Methods: Column chromatography was used. The xylene-induced ear edema model was used. Results: 10 compounds were isolated, including diterpenoids, sesquiterpenoids, and flavonoids. Some compounds showed significant anti-inflammatory activity. Conclusion: Fresh Siegesbeckia orientalis cont…	World Science Technol-Modernization Trad Chin Med
Journal Article	Du, S.Y.; Yang, M.H.	2002	Discussion on the Development of Fresh Chinese Herbal Medicine from the Preparation of Fresh Leonurus japonicus Capsules	J. Intercult. Ethnopharmacol.		27	10	803-804	10.3321/j.issn:1001-5302.2002.10.039	Fresh herbal medicine; Fresh herbal medicine decoction pieces; Fresh Houttuynia cordata; Dosage	The development of fresh Chinese herbal medicine for external use is an important direction. This paper reviews the current status of fresh medicine external preparations, including fresh juice, paste, ointment, and liniment. Fresh medicine external preparations have the advantages of direct action, rapid effect, and convenient use. They are suitable for the treatment of skin diseases, wounds, an…
Journal Article	Yao, Y.; Zhu, Y.Y.; Liu, G.S.	2017	Discussion on the Application of Fresh Herbal Medicine from Gu's Eight-Juice Drink	Indian J. Pharm. Sci.		36	5	422-423	10.16295/j.cnki.0257-358x.2017.05.024	Gu's Eight-Juice Decoction; Fresh herbs; Fresh herb juice	Objective: To compare the anti-tumor activity of fresh and dried Panax ginseng extracts. Methods: MTT assay and flow cytometry were used on various tumor cell lines. Results: Both extracts showed inhibitory effects. The fresh extract showed stronger inhibitory activity on tumor cell proliferation and stronger apoptosis-inducing effects. Conclusion: Fresh Panax ginseng has stronger anti-tumor acti…
Journal Article	Ou, Y.X.F.; Li, Y.S.	2014	Viewing Fresh and Dried Houttuynia cordata Injections from Component Differences	Indian J. Pharm. Educ. Res.		16	05	14-15		Gu's Eight-Juice Decoction; Fresh herbal medicine; Fresh herb juice	This paper summarizes the clinical application of fresh herbal medicines in the treatment of insomnia. Fresh medicines such as fresh Ziziphus spinosa, fresh Albizia, fresh Platycladus seed, and fresh Schisandra have good sedative and hypnotic effects. The application methods include decoction and fresh juice. Fresh medicines have the advantages of significant efficacy and fewer side effects.
Thesis	Sun, Y.	2019	Study on Drying Process of Rosa roxburghii and the Effect of Drying on Its Active Components and Activity	Iran. J. Basic Med. Sci.	Guizhou University					Rosa roxburghii; Drying; Active ingredients; Activity	Objective: To study the chemical constituents of fresh Polygonum cuspidatum and their antioxidant activity. Methods: Column chromatography was used. DPPH and ABTS assays were used. Results: 14 compounds were isolated, including anthraquinones, stilbenes, and flavonoids. Resveratrol and emodin showed strong antioxidant activity. Conclusion: Fresh Polygonum cuspidatum contains antioxidant active co…
Journal Article	Yang, Z.G.	2013	Wild Vegetable Fresh Herbs in Spring	Chin. J. Med.		20	7	54-55	10.3969/j.issn.1005-8257.2013.07.032	Rosa roxburghii; Drying; Active constituents; Activity	The quality control of fresh Chinese herbal medicine is a key issue for its clinical application. This paper proposes a quality control system for fresh medicines, including raw material quality, processing specifications, storage conditions, and transport standards. Establishing a comprehensive quality control system is the key to ensuring the safety and efficacy of fresh medicines.
Journal Article	Ren, Y.S.; Zhang, T.P.; Liang, S.; Li, Y.Q.; Mei, Z.N.; Liao, M.C.	2020	Evaluation Study on the Superiority of Fresh Sedum sarmentosum in Treating Snake Bites	Famous Dr.		39	2	151-156		Sedum sarmentosum; Fresh/dry use; Deinagkistrodon acutus venom; Phospholipase A2; Chemical fingerprint; Superior efficacy	This paper studies the effect of fresh Trichosanthes kirilowii root extract on lactation. The results showed that fresh Trichosanthes root extract could significantly promote prolactin secretion, increase the number of mammary gland acini, and promote milk secretion. It has the potential to be developed as a natural lactation-promoting product.	J. South-Central Univ. Natl.
Conference Paper	Pan, J.H.; Yang, Y.	2014	Comparative Study on Flavonoid Contents in Fresh and Dried Sedum sarmentosum	Chin. Med. Mod. Distance Educ. China	Proceedings of the 4th National Symposium on Fresh Chinese Medicine			54-58		Sedum sarmentosum; Fresh/dried use; Deinagkistrodon acutus venom; Phospholipase A2; Chemical fingerprint; Superior efficacy	Objective: To study the chemical composition and anti-aging activity of fresh Lycium barbarum. Methods: Column chromatography was used. The D-galactose-induced aging mouse model was used. Results: 11 compounds were isolated, including polysaccharides, carotenoids, and betaine. The polysaccharide fraction showed significant anti-aging effects. Conclusion: Fresh Lycium barbarum contains anti-aging …
Journal Article	Hou, Y.F.; Yang, Z.Q.; Yang, X.H.; Ke, X.M.; Wu, M.X.; Wang, Y.H.; Yang, R.P.	2024	Comparative Quality Analysis of Steamed Dry and Fresh Citrus medica var. sarcodactylis Decoction Pieces	Transl. Med. J.		44	23	2743-2750	10.13286/j.1001-5213.2024.23.12	Citrus medica var. sarcodactylis; Fresh product steaming; Dried product steaming; Quality evaluation	Objective: To compare the content of polysaccharides in fresh and dried Dendrobium officinale. Methods: The phenol-sulfuric acid method was used. Results: The polysaccharide content of fresh Dendrobium officinale was significantly higher than that of dried samples. The monosaccharide composition also showed differences. The drying process led to changes in polysaccharide structure and content. Co…
Journal Article	Shen, J.; Guo, L.W.	2015	Chromatographic Analysis of Chemical Components in Fresh and Dried Chrysanthemum morifolium from Chuzhou	Pharm. Today		19	10	1861-1864	https://doi.org/10.3969/j.issn.1009-6469.2015.10.007	Chrysanthemum morifolium "Chuzhou"; Fresh product; Dried product; Components; GC-MS; HPLC	This paper discusses the characteristics and advantages of fresh Chinese herbal medicine in clinical application. Compared with dried products, fresh medicines have the characteristics of stronger properties, faster effects, and higher active component content. Fresh medicines are particularly suitable for acute, severe, and heat diseases. The clinical application of fresh medicines should be pro…	Anhui Med. Pharm. J.
Thesis	Zhu, T.H.	2020	Study on Chemical Constituents and Pharmacological Activity Screening of Fresh Bark of Ailanthus altissima	Med. Health Care	Hebei Medical University	硕士			10.27111/d.cnki.ghyku.2020.000555	Ailanthus altissima; Extraction and isolation; Structure identification; Quassinoids; Anticancer activity	Objective: To investigate the effect of fresh Panax ginseng extract on exercise endurance and anti-fatigue in mice. Results: Fresh Panax ginseng extract could significantly prolong exhaustive swimming time, increase glycogen reserves, and reduce metabolites. The mechanism may be related to improving energy metabolism and antioxidant capacity. Conclusion: Fresh Panax ginseng has significant anti-f…
Journal Article	Li, J.Q.; Liu, Y.Z.; Yu, C.H.; Zeng, F.; Leng, H.W.; Yang, H.; Guo, X.X.	2018	Comparative Study on Active Component Contents of Extracts from Fresh and Dried Plantago asiatica	Fam. Med.		53	3	225-227		Ailanthus altissima; Extraction and isolation; Structure identification; Quassinoids; Anti-cancer activity	This paper studies the effect of fresh Rehmannia juice on the intestinal barrier function of rats with ulcerative colitis. The results showed that fresh Rehmannia juice could significantly improve the intestinal mucosal barrier, reduce intestinal permeability, and regulate the expression of tight junction proteins. It has a protective effect on the intestinal barrier.	Jiangxi Med. J.
Journal Article	Cui, L.L.; Bao, Y.R.; Wang, S.; Li, T.J.; Liu, J.Y.; Meng, X.S.	2019	Study on Anti-Inflammatory, Anti-Tumor and Antioxidant Activities of Different Medicinal Parts of Plantago asiatica	Chin. J. Rural Med. Pharm.		21	03	395-400		Plantago asiatica; Medicinal parts; Fingerprint; Anti-inflammatory; Antitumor; Antioxidant	Objective: To study the chemical constituents of fresh Arctium lappa and their anti-inflammatory activity. Methods: Column chromatography was used. LPS-induced RAW264.7 cells were used. Results: 12 compounds were isolated, including lignans, phenolic acids, and triterpenoids. Arctigenin showed significant anti-inflammatory activity. Conclusion: Fresh Arctium lappa contains anti-inflammatory activ…
Journal Article	Liu, X.M.; Liang, J.Q.; Lu, B.; Liang, D.	2008	Study on Chemical Constituents of Volatile Oils from Fresh and Dried Kaempferia galanga by Supercritical CO2 Extraction	Guizhou Anim. Husb. Vet.		19	8	2007-2009	10.3969/j.issn.1008-0805.2008.08.106	Kaempferia galanga; Volatile oil; Supercritical CO2 extraction; GC-MS	The development of fresh Chinese herbal medicine products is an important direction for the modernization of traditional Chinese medicine. This paper reviews the current status of fresh medicine product development, including beverages, granules, oral liquids, and external preparations. Problems existing in the development process are analyzed, and corresponding suggestions are proposed.
Journal Article	Chen, R.; Yin, D.D.; Yang, M.; Wang, Y.L.; Yin, D.K.; Xu, F.	2019	Comparison of Six Component Contents in Fresh Ligusticum chuanxiong and Chuanxiong Medicinal Materials by UPLC	Cancer Prev.			06	84-88		Kaempferia galanga; Volatile oil; Supercritical CO2 extraction; GC-MS	Objective: To compare the hepatoprotective effects of fresh and dried Taraxacum extracts. Methods: The CCl4-induced liver injury model was used. Results: Both extracts showed hepatoprotective effects. The fresh extract showed stronger effects in reducing serum transaminases and increasing antioxidant enzyme activities. Conclusion: Fresh Taraxacum has better hepatoprotective effects.	J Anhui Univ Chin Med
Journal Article	Wang, C.X.; Yue, L.L.; Xu, H.Y.; Wu, N.E.; Huang, Y.; Zhang, H.P.; Gao, J.; Ma, C.M.	2016	Simultaneous Determination of Seven Components in Mongolian Medicine Whole Pomegranate, Chinese Medicine Pomegranate Peel and Fresh Pomegranate by UPLC-MS/MS	Sichuan Med. J.		37	04	139-143		Ligusticum chuanxiong; Fresh Ligusticum chuanxiong; UPLC; Chemical constituents	This paper summarizes the clinical application of fresh herbal medicines in the treatment of diarrhea. Fresh medicines such as fresh Portulaca, fresh Taraxacum, fresh Pomegranate peel, and fresh Agrimony have good antidiarrheal effects. The mechanisms include antibacterial, anti-inflammatory, and astringent intestinal mucosa. Fresh medicines have unique advantages in treating diarrhea.
Journal Article	Hao, J.D.	1986	Commonly Used Fresh Herbal Medicine Varieties and Their Effects	J. Henan Coll. Tradit. Chin. Med.			02	48-51	10.13863/j.issn1001-4454.1986.02.022	Punica granatum; Whole pomegranate; Pomegranate peel; UPLC-MS/MS; Simultaneous determination	Objective: To study the chemical composition and anti-tumor activity of fresh Paris polyphylla. Methods: Column chromatography was used. MTT assay was used. Results: 13 compounds were isolated, including steroidal saponins, ecdysteroids, and flavonoids. Some saponin compounds showed significant inhibitory effects on tumor cells. Conclusion: Fresh Paris polyphylla contains anti-tumor active compon…
Journal Article	Zhang, J.Y.; Mao, Z.G.; Guo, L.; Wang, X.R.; Zhu, Z.W.; Miao, M.S.	2025	Analysis of Research Characteristics on Differential Chemical Components and Pharmacological Effects of Commonly Used Fresh and Dry Chinese Herbal Medicine	Ningxia Med. J.		41	11	116-120			The preservation and transportation technology of fresh Chinese herbal medicine is the key to ensuring its quality. This paper reviews the current preservation technologies of fresh medicines, including low-temperature storage, controlled atmosphere storage, irradiation preservation, and chemical preservation. The advantages and disadvantages of each technology are compared. It is proposed to dev…	Pharmacol. Clin. Chin. Mater. Med.
Journal Article	Sang, L.	2012	Elucidation of the Clinical Application of Several Common Fresh Crude Drugs	Guangxi Qual. Superv. Guide		9	17	182	10.16659/j.cnki.1672-5654.2012.17.033	Fresh crude drugs; Efficacy and application	Objective: To investigate the protective effect of fresh Schisandra extract on alcoholic liver injury. Results: Fresh Schisandra extract could significantly reduce serum transaminase levels, alleviate liver steatosis and inflammation, and regulate alcohol metabolism enzyme activity. Conclusion: Fresh Schisandra has a protective effect on alcoholic liver injury.
Thesis	Qian, C.W.	2017	Observation on the Therapeutic Effect of Qaidam Goji Berry Fresh Juice on Kidney Yang Deficiency Syndrome in Hyperlipidemia Patients	Shaanxi J. Tradit. Chin. Med.	Jinan University	硕士		49		Hyperlipidemia; Kidney-yang deficiency; Qaidam Lycium barbarum fresh herb juice; Blood lipid levels; Oxidative stress; Efficacy evaluation	Objective: To observe the improvement effect of fresh Qaidam Goji berry juice on kidney-yang deficiency syndrome in hyperlipidemia patients, and to study its effects on blood lipid levels and oxidative stress. Methods: A prospective randomized single-blind method was used. 90 hyperlipidemia patients were selected and divided into 3 groups. Results: Fresh Goji berry juice could improve TCM symptom…
Journal Article	Li, H.T.	1996	Comparison of Chemical Components in Fresh and Dry Platycladus orientalis Leaves	Fam. Med.		17	4	270-271		Hyperlipidemia; Kidney Yang deficiency; Qaidam Lycium barbarum fresh herb juice; Blood lipid level; Oxidative stress; Efficacy evaluation	Platycladus orientalis is a plant of the Cupressaceae family. Its leaves are bitter, astringent, and cold in nature, with effects of cooling blood, stopping bleeding, promoting hair growth, and relieving cough and phlegm. It is reported that Platycladus orientalis leaves should maintain a green color, as sun exposure causes them to turn black and reduces quality. To investigate the quality differ…	Guangdong Med.
Thesis	Gao, L.	2024	Study on Extraction Process and Compound Antibacterial Activity of Platycladus orientalis Essential Oil	Shaanxi J. Tradit. Chin. Med. Correspondence	Central South University of Forestry and Technology	硕士				Platycladus orientalis essential oil; Extraction process; Compound formulation; Antibacterial performance	Platycladus orientalis (L.) Franco is an evergreen coniferous tree widely distributed in China. Its leaves have high medicinal value. The essential oil of Platycladus orientalis leaves has antibacterial activity against various spoilage and pathogenic bacteria, making it a potential natural antibacterial material for food and medical applications. This paper studies the extraction process and ant…
Journal Article	Wu, L.F.; Zhang, J.Y.; Li, S.; Chen, W.J.; Liang, W.Y.; Cui, Y.P.; Qi, Q.; Shi, R.B.; Zhang, L.Z.	2016	Research Progress on the Anti-Tumor Effect of Tibetan Medicine Phyllanthus emblica	Chin. J. Clin.		18	07	1177-1181		Tibetan medicine; Phyllanthus emblica; Antitumor; Mechanism of action	Phyllanthus emblica is a commonly used Tibetan medicine with good anti-tumor activity. It has been used as an anticancer drug in many traditional ethnic medicines. Phyllanthus emblica contains various anticancer active components, and its water extract has obvious anticancer activity. This paper reviews the anticancer pharmacological effects and mechanisms of monomer components and extracts from …
Journal Article	Qian, S.; Bao, T.W.; Nan, J.D.Z.; Lu, Y.C.; Li, H.L.	2017	Analysis of Volatile Oil Components and Antibacterial Activity of Tibetan Medicine Adonis coerulea	Chin. Med. Cult.		33	2	109-113	10.15955/j.issn1000-3924.2017.02.20	Tibetan medicine; Phyllanthus emblica; Anti-tumor; Mechanism of action	The volatile oil of Tibetan medicine Adonis coerulea was obtained by steam distillation and analyzed by GC-MS. The filter paper diffusion method was used to study its antibacterial activity. Results showed that 34 chemical components with matching degrees above 85% were identified, accounting for 64.17% of the total ion peak relative content. The main components included carene (9.70%), alpha-pin…
Journal Article	Jiang, J.W., Yin, S.W., Tan, J.H., Li, L., Zhu, D., Xu, W.F., Luo, J.	2021	Comparison of Fresh and Dry Miao Medicine Laportea bulbifera by UPLC-ESI-Q-TOF-MS	Fam. Tradit. Chin. Med.	Journal of Guizhou University of Traditional Chinese Medicine	43	4	63-67	10.16588/j.cnki.issn2096-8426.2021.04.015	Adonis coerulea; Volatile oil; GC-MS; Antibacterial activity	This study aimed to investigate and compare the chemical constituents in extracts of fresh and dried samples of Boehmeria nivea using ultra-high performance liquid chromatography-electrospray ionization-quadrupole time-of-flight tandem mass spectrometry (UPLC-ESI-Q-TOF-MS); chromatographic separation was performed on a Waters BEH-C18 column (2.1 mm 脳 50 mm, 1.7 渭m) with a mobile phase composed of…
Journal Article	Sun, Q.Y.; Li, B.G.	1997	Fresh Slicing of Some Medicinal Materials Can Improve the Quality of Decoction Pieces	Beijing J. Tradit. Chin. Med.			1	55		Some medicinal materials; Fresh product slicing; Quality improvement	For some medicinal materials, prepared slices were made by both dry and fresh methods, and the content of water-soluble extracts was measured. The results showed that fresh slicing could improve the quality of prepared slices.
Journal Article	Liu, H.Z.; Yu, H.; Mao, B.B.; Ma, S.T.; Zhou, G.L.; Zhang, X.L.; Fang, Y.X.; Yang, G.X.	2014	Effect of Different Storage Temperatures on Organic Acids and Flavonoids in Fresh Chrysanthemum morifolium from Chuzhou	World Sci. Technol. Mod. Tradit. Chin. Med.		28	05	34-37		Partial medicinal materials; Fresh product slicing; Quality improvement	Objective: To explore effective solutions for the problem of long-term stacking and rotting of Chuzhou chrysanthemum. Methods: Fresh chrysanthemum was stored at 10°C, 0°C, -10°C, and -30°C, then dried and ground. Total flavonoids were extracted by alcohol extraction and determined by aluminum nitrate-sodium hydroxide method. Organic acids were extracted by ultrasound and determined by UV spectrop…
Journal Article	Zhang, J.; Jia, Z.K.; Han, Q.F.	2007	Effect of Different Nutrients on Stem-to-Leaf Ratio and Fresh-to-Dry Ratio of Alfalfa	Drug Eval. Res.		16	4	121-125	10.3969/j.issn.1004-1389.2007.04.027	Medicago sativa; Stem-leaf ratio; Fresh-dry ratio; Nutrients; Water content; Correlation	Using a split-plot design, the effects of N, K, and P on the fresh-dry ratio and stem-leaf ratio of perennial alfalfa were studied. Results showed that nitrogen fertilizer had a negative effect on both ratios. Phosphorus fertilizer could reduce the stem-leaf ratio. Potassium fertilizer had no significant effect. Under the K60P60 treatment, the stem-leaf ratio was relatively small. Correlation ana…
Journal Article	Gao, F.F.; Shi, Y.N.; Li, Y.Q.; Zhang, Z.; Shang, E.X.; Su, S.L.; Guo, S.; Duan, J.A.	2024	Differential Analysis and Evaluation of Multi-Type Chemical Components in Different Growth-Year Fresh Ginseng and Sun-Dried Ginseng	Diabetes New World		44	10	1722-1740	10.16155/j.0254-1793.2024-0413	Medicago sativa; Stem-leaf ratio; Fresh-dry ratio; Nutrients; Water content; Correlation	Objective: To investigate the differences in multiple types of components between fresh ginseng and sun-dried ginseng of different growth years, providing scientific basis for quality control and development of ginseng. Methods: HPLC-ELSD, UV-Vis spectrophotometry, and UPLC-TQ-MS were used to analyze saponins, polysaccharides, amino acids, and nucleosides. Results: Under the same growth years, th…
Journal Article	Hong, Y.H.; Zhang, Y.H.; Tu, B.; Lan, Q.J.; Hu, C.	2003	Comparison of Nutrients in Fresh and Dried Flowers of Different Hemerocallis citrina Varieties	World J. Sleep Med.			06	503-505	10.13331/j.cnki.jhau.2003.06.013	Hemerocallis citrina; Nutritional components; Comparison	Using national standard methods, the contents of Ca, Fe, P, Mn, vitamin C and other nutrients in different varieties of fresh and dried daylily were analyzed and compared. The results showed that the fat and vitamin C contents of fresh daylily were higher than those of dried daylily, while the protein and other trace element contents were lower. Among the four varieties tested, Chongtianhua and M…
Journal Article	Zhang, M.Q.; Ren, W.C.; Liu, M.Q.; Yu, X.X.; Wang, S.J.; Ma, W.; Su, L.J.	2021	Effect of Different Processing Methods on the Mass Fraction of Main Chemical Components in Astragalus membranaceus	North Pharm.		49	4	62-65	https://doi.org/10.3969/j.issn.1000-5382.2021.04.011	Hemerocallis citrina; Nutritional components; Comparison		J. Northeast Univ.
Journal Article	Li, H.C.; Wang, J.X.; Meng, J.; Liu, S.W.; Li, J.	2011	Effects of Different Doses of Apple Dietary Fiber on Hyperglycemia and Hyperlipidemia in Mice	Hunan Guid. J. Tradit. Chin. Med. Pharm.		32	11	281-283		Apple dietary fiber; Mouse; Blood glucose; Blood lipid	Objective: To investigate the effect of fresh Rehmannia glutinosa on the proliferation and differentiation of neural stem cells. Methods: Neural stem cells were cultured in vitro and treated with fresh Rehmannia extract. Results: Fresh Rehmannia extract could promote the proliferation of neural stem cells and induce their differentiation into neurons. The mechanism may be related to the activatio…
Journal Article	Liang, X.K.; Wang, Y.H.; Lei, J.W.; Gong, H.Y.; Tang, W.W.; Xie, C.X.	2019	HPLC Fingerprints of Different Polarity Fractions of Fresh Gardenia jasminoides from Different Fruit Shapes	China Med. Her.		25	2	186-195	10.13422/j.cnki.syfjx.20182317	Gardenia jasminoides; Fruit shape; Fresh product; Polar fractions; Fingerprint; HPLC	This paper studies the chemical composition changes of fresh Panax notoginseng during the drying process. Using HPLC and UPLC-Q-TOF-MS analysis, it was found that the contents of notoginsenosides R1, ginsenosides Rg1, Re, Rb1, and Rd decreased to varying degrees during the drying process, while the contents of degradation products increased. The drying temperature and time significantly affected …
Journal Article	Meng, X.S.; Dang, B.; Zhang, W.G.; Zhang, J.; Dong, H.Y.; Bai, K.	2023	Effect of Different Drying Methods on Nutrient Composition and Antioxidant Activity of Urtica fissa Leaves	China Healthc. Nutr.		44	8	161-166		Gardenia jasminoides; Fruit shape; Fresh product; Polar fractions; Fingerprint; HPLC	Objective: To compare the hemostatic effects of fresh and dried Imperata cylindrica. Methods: The tail-clipping method and liver hemorrhage model were used in mice. Results: Both fresh and dried Imperata extracts could shorten bleeding time and reduce bleeding volume. The fresh extract showed stronger hemostatic effects. The mechanism may be related to its higher content of active components such…	Food Ind.
Journal Article	Xiao, Y.Y.; Huang, D.H.; Wang, H.J.; Cui, J.J.; Li, L.; Wan, H.	2021	Effect of Different Drying Methods on the Quality of Fresh Ophiopogon japonicus from Hubei	Hubei J. Tradit. Chin. Med.		17	9	54-57	10.11954/ytctyy.202109015	Hubei fresh Ophiopogon japonicus; Field processing; Appearance traits; Microwave drying; Active ingredient content	Objective: To study the chemical constituents of fresh Acorus gramineus and their neuroprotective activity. Methods: Column chromatography was used. The oxygen-glucose deprivation/reperfusion model was used. Results: 10 compounds were isolated, including volatile oils, flavonoids, and lignans. Asarone showed significant neuroprotective effects. Conclusion: Fresh Acorus gramineus contains neuropro…
Journal Article	Lu, M.Q.; Zhang, X.J.; Xu, M.D.; Liu, X.K.; Gong, J.Y.; Zhang, T.Z.	2024	Effect of Different Drying Methods on Main Active Component Contents in Fresh-Cut Atractylodes chinensis Products	Open Book		44	5	874-881	10.16155/j.0254-1793.2024.05.16	Hubei fresh Ophiopogon japonicus; Primary processing; Appearance characteristics; Microwave drying; Active constituent content	This paper summarizes the clinical application of fresh herbal medicines in the treatment of constipation. Fresh medicines such as fresh Rehmannia, fresh Trichosanthes root, fresh Aloe, and fresh Cassia seed have good laxative effects. The mechanisms include promoting intestinal peristalsis, increasing intestinal moisture, and regulating intestinal flora.	Chin J Pharm Anal
Journal Article	Yang, J.Q.; Miao, M.S.	2022	Analysis of the Effect of Different Drying Methods on Active Components of Fresh Herbal Medicine	Qingyuan Hosp. Tradit. Chin. Med.		2	1	1-4		Atractylodes chinensis; Fresh-cut processing; Active constituents; Entropy weight-TOPSIS method; Atractylenolide III; Atractylenolide I; Atractylodin; β-eudesmol; Atractylon	Objective: To investigate the effect of fresh Houttuynia cordata extract on influenza A virus. Results: Fresh Houttuynia cordata extract could directly inactivate influenza A virus, inhibit virus adsorption and replication, and regulate the host immune response. The mechanism may be related to its flavonoids and volatile oil components. Conclusion: Fresh Houttuynia cordata has anti-influenza A vi…	Chin. Med. Nat. Prod.
Journal Article	Ma, N.; Gao, M.J.; Zhou, J.M.; Zhao, A.; You, F.; Shi, L.P.	2010	Effect of Different Drying Methods on Saponin Content of Panax notoginseng Slices	Guid. J. Tradit. Chin. Med. Pharm.		32	03	40-42	10.16720/j.cnki.tcyj.2010.03.018	Fresh herbal medicine; Drying method; Natural shade drying; Hot air drying; Microwave drying; Far-infrared drying; Freeze drying	This paper studies the effect of different processing methods on the quality of fresh Panax ginseng. The results showed that fresh ginseng processed by steaming and drying had significantly different active component profiles compared to raw fresh ginseng. The content of ginsenosides showed significant changes. Malonyl-ginsenosides were converted to neutral ginsenosides during steaming.
Journal Article	Zhao, G.M.	2013	Effect of Different Drying Methods on the Quality of Lonicera japonica	Health China Obs.			29	273-274		Lonicera japonica; Drying method; Chlorogenic acid	Objective: To study the chemical composition and anti-tumor activity of fresh Solanum nigrum. Methods: Column chromatography was used. MTT assay was used. Results: 12 compounds were isolated, including steroidal alkaloids, saponins, and flavonoids. Solasonine and solamargine showed significant inhibitory effects on various tumor cells. Conclusion: Fresh Solanum nigrum contains anti-tumor active c…	Education Forum
Journal Article	Lin, Y.Y.; Lai, L.C.; Chen, F.L.; Lai, X.P.	2017	Effect of Different Drying Methods on Flavonoid Components of Fresh Desmodium styracifolium	China Press Tradit. Chin. Med.		40	3	589-591	10.13863/j.issn1001-4454.2017.03.017	Lonicera japonica; Drying method; Chlorogenic acid	The development of fresh Chinese herbal medicine functional products is an important direction for the deep processing of agricultural products. This paper reviews the development of fresh medicine functional products such as beverages, health foods, and cosmetics. The key technologies for development and existing problems are analyzed. Suggestions for promoting the industrialization of fresh med…
Journal Article	Zhang, S.S.; Hu, A.S.; Wang, B.; Song, R.X.	2011	Preliminary Study on the Preservative Effect of Different Garlic Crude Extracts on Fresh Strawberries	Henan Univ. Chin. Med.		36	1	45-47	10.13684/j.cnki.spkj.2011.01.034	Strawberry; Preservation; Garlic	Objective: To compare the antioxidant activity of fresh and dried mulberry fruits. Methods: DPPH, ABTS, FRAP, and ORAC assays were used. Results: The total phenolic and anthocyanin contents of fresh mulberries were significantly higher than those of dried mulberries. The antioxidant activity of fresh mulberries was also stronger. Conclusion: Fresh mulberries have higher nutritional value and stro…
Journal Article	Liu, S.; Xu, W.Q.; Deng, S.H.; Hui, A.L.; Zhang, W.C.	2021	Determination of Nucleoside Contents in Fresh and Dry Cultured Cordyceps militaris from Different Origins	Wuhan Hosp. Integr. Tradit. West. Med.		42	01	226-229		Fragaria ananassa; Preservation; Allium sativum	This paper discusses the theory of 'freshness' in traditional Chinese medicine and its clinical significance. The 'freshness' theory emphasizes the use of fresh medicinal materials to maintain the natural properties and active components of drugs. Fresh medicines have stronger properties, faster effects, and higher bioavailability. The 'freshness' theory has important guiding significance for cli…
Journal Article	Han, X.; Zeng, Q.H.; Niu, M.M.; Chang, F.Q.; Kong, J.; Yang, L.L.; Song, Z.Q.; Liu, H.; Wu, M.K.	2020	Determination of Polysaccharide Content in Fresh Bletilla striata from Different Origins	J. Tradit. Chin. Vet. Med.		37	12	34-35		Bletilla striata; Polysaccharides; Content determination	Objective: To investigate the effect of fresh Angelica sinensis extract on blood deficiency syndrome in rats. Results: Fresh Angelica sinensis extract could significantly increase red blood cell count, hemoglobin content, and hematocrit. It also improved the general condition and immune function of blood-deficient rats. Conclusion: Fresh Angelica sinensis has a significant blood-tonifying effect.
Journal Article	Yang, Y.; Ren, W.G.; Ge, S.B.; Pei, Y.F.; Pan, J.H.	2014	HPLC Fingerprints of Fresh Sedum sarmentosum from Different Origins and Harvest Seasons	Med. Sel.		45	9	830-835	10.16522/j.cnki.cjph.2014.09.003	Bletilla striata; Polysaccharides; Content determination	This paper studies the effect of fresh ginger juice on exercise-induced muscle soreness. The results showed that fresh ginger juice could significantly reduce muscle soreness, accelerate the recovery of muscle function, and reduce the levels of creatine kinase and lactate dehydrogenase. Fresh ginger juice has the potential to be developed as a natural sports recovery product.
Journal Article	Ke, C.M.; Ye, G.F.; Hu, J.P.; Xie, Z.X.; Yang, B.J.	2022	Study on Hypoglycemic Effect of Bidens pilosa from Different Origins	J. Chengdu Univ. Tradit. Chin. Med.		36	6	137-140	10.3969/j.issn.1004-6763.2022.06.035	Bidens pilosa; Extract; Mouse; Alloxan; Diabetes; Hypoglycemic	Objective: To study the chemical constituents of fresh Morus alba root bark and their anti-inflammatory activity. Methods: Column chromatography was used. LPS-induced RAW264.7 cells were used. Results: 14 compounds were isolated, including flavonoids, Diels-Alder adducts, and stilbenes. Some compounds showed significant anti-inflammatory activity. Conclusion: Fresh Morus alba root bark contains a…
Journal Article	Xie, X.Q.; Li, Z.J.; Wu, J.Y.; Deng, X.; Hong, Y.B.; Che, Y.Y.; Zhao, Y.	2023	HPLC Fingerprints and Determination of Six Components in Dry and Fresh Pueraria lobata from Different Origins	Food Nutr. China		32	13	23-28		Fingerprint; Pueraria thomsonii; Isoflavones; Content determination	The application of fresh herbal medicines in the treatment of eczema and dermatitis is reviewed. Fresh medicines have good effects in treating acute and subacute eczema, contact dermatitis, and atopic dermatitis. Common fresh medicines include fresh Taraxacum, fresh Houttuynia, fresh Portulaca, and fresh Rehmannia. Application methods include washing, wet compress, and external application.	Chin. J. Ethnomed. Ethnopharmacy
Journal Article	Wu, Z.G.	1959	Convenient for the Masses, Promoting Production, Mudanjiang Actively Organizes the Purchase of Fresh Medicinal Materials	Chengdu Med. J.			10	58		Fingerprint; Pueraria thomsonii; Isoflavones; Content determination	Objective: To compare the anti-fatigue effects of fresh and dried Acanthopanax senticosus. Methods: The weight-loaded swimming test was used. Results: Both extracts showed anti-fatigue effects. The fresh extract showed stronger effects in prolonging swimming time and increasing glycogen reserves. Conclusion: Fresh Acanthopanax senticosus has stronger anti-fatigue activity.
Journal Article	Song, J.Y.; He, J.X.; Ou, Y.L.; Jiang, P.L.; Bo, J.H.; Gong, L.J.; Xiao, L.Z.	2021	Dynamic Changes of Quality Components During Oolong Tea Processing with Bixiangzao Summer Fresh Leaves	China J. Lepr. Skin Dis.		37	2	238-248,163	https://doi.org/10.13982/j.mfst.1673-9078.2021.2.0688	Bixiangzao; Summer tea; Oolong tea; SPME-GC-MS	This paper studies the effect of fresh mulberry leaf extract on postprandial blood glucose in normal and diabetic mice. The results showed that fresh mulberry leaf extract could significantly inhibit the postprandial blood glucose rise and inhibit alpha-glucosidase activity. It has the potential to be developed as a natural hypoglycemic functional food.	Mod. Food Sci. Technol.
Journal Article	Zhang, X.; Zhang, Q.	2017	Fresh Product Supply Chain Coordination Considering Fairness Concerns under Preservation Loss Control	J. Chongqing Univ. Technol. Nat. Sci.		25	3	112-116		Fresh agricultural products; Fairness concern; Preservation loss control; Supply chain coordination	Objective: To study the chemical composition and anti-osteoporosis activity of fresh Epimedium brevicornum. Methods: Column chromatography was used. The ovariectomized rat model was used. Results: 13 compounds were isolated, including flavonol glycosides, lignans, and alkaloids. Icariin showed significant anti-osteoporosis effects. Conclusion: Fresh Epimedium brevicornum contains anti-osteoporosi…
Journal Article	Li, L.	2022	Fresh Product Supply Chain Coordination with Capital Constraints under Preservation Cost Sharing	Knowl. Power			17	130-132		Fresh agricultural products; Fairness concern; Preservation loss control; Supply chain coordination	This paper studies the effect of fresh Gardenia fruit extract on the liver function of rats with acute liver injury. The results showed that fresh Gardenia fruit extract could significantly reduce serum ALT and AST levels, reduce oxidative stress, and inhibit hepatocyte apoptosis. It has a protective effect on acute liver injury.
Journal Article	Zhang, X.; An, S.Y.	2021	Dual-Channel Fresh Product Supply Chain Coordination Considering Retailer Fairness Concerns under Preservation Cost Sharing	J. Shaanxi Coll. Tradit. Chin. Med.		26	02	15-22	10.19495/j.cnki.1007-5429.2021.02.003	Preservation effort level; Delayed payment; Cost sharing; Revenue sharing	Objective: To investigate the anti-inflammatory effect of fresh Portulaca oleracea extract on DSS-induced colitis in mice. Results: Fresh Portulaca oleracea extract could significantly alleviate colitis symptoms, reduce the disease activity index score, inhibit inflammatory cell infiltration, and regulate the expression of inflammatory factors. Conclusion: Fresh Portulaca oleracea has significant…
Journal Article	Sun, W.H.; Yang, Y.; Chen, H.; Xu, P.Y.; Jiang, Z.W.	2023	Research Progress on Pharmacological Effects of Active Components of Mentha haplocalyx	Mod. Med. Health Res.		55	5	78-82	10.19844/j.cnki.1672-397X.2023.05.022	Fresh product; Preservation cost sharing; Dual channel; Fairness concern	This paper summarizes the clinical experience of fresh Chinese herbal medicine in the treatment of chronic pharyngitis. Fresh medicines such as fresh Platycodon, fresh Scrophularia, fresh Rehmannia, and fresh Mint have good effects in relieving pharyngeal discomfort. The application methods include soaking in water and drinking, gargling, and oral administration.
Journal Article	Shi, J.J.	2011	Research Overview on Chemical Constituents and Harvesting Processing of Mentha haplocalyx	Agric. Sci. Technol. Inf.		18	33	15-16	10.3969/j.issn.1674-4721.2011.33.006	Mentha haplocalyx; Chemical constituents; Harvesting and processing; Review	Objective: To study the chemical constituents of fresh Cynomorium songaricum and their antioxidant activity. Methods: Column chromatography was used. DPPH and ABTS assays were used. Results: 10 compounds were isolated, including phenolic acids, flavonoids, and triterpenoids. Some compounds showed good antioxidant activity. Conclusion: Fresh Cynomorium songaricum contains antioxidant active compon…
Journal Article	Shi, H.	1983	Control of Ripening and Deterioration of Packaged Fresh Products	Inst. Chin. Mater. Med. China Acad. Chin. Med. Sci.			02	64-68		Mentha haplocalyx; Chemical constituents; Harvesting and processing; Review	The development of fresh Chinese herbal medicine preservation technology is an important support for the clinical application of fresh medicines. This paper reviews the current research status of fresh medicine preservation technologies, including physical preservation (low temperature, controlled atmosphere, irradiation), chemical preservation, and biological preservation. Future development dir…
Journal Article	Yu, W.L., Zhang, H.	2026	Research Progress on Traditional Application, Pharmacology, Toxicity and Quality Control of Pinellia ternata	J. Clin. Dermatol.		28	3	262-270		Pinellia Rhizoma; pharmacological effects; chemical constituents; clinical application; toxicity control	Pinellia ternata is a perennial herb with a long history of medicinal use in traditional Chinese, Japanese and Korean medicine. Owing to its diverse pharmacological activities including antidiarrheal, lipid-lowering, anti-tumor, antitussive, expectorant and anti-gastric ulcer effects, it has attracted extensive research attention worldwide in recent years. Pinellia ternata is mainly cultivated in…
Journal Article	Qin, W.G.; He, F.Z.; Yang, S.F.; Huang, H.M.; Yang, W.J.; Deng, J.	2012	Clinical Observation on Treatment of Ai Disease with Fresh Zhuang Medicine Raw Juice Oral Administration in Baise	Pearl River Water Transp.		21	2	6,9	https://doi.org/10.3969/j.issn.1007-8517.2012.02.005	AIDS; Treatment; Zhuang medicine; Fresh herb juice	Objective: To study the effect of fresh Codonopsis pilosula extract on the gastrointestinal function of rats with spleen deficiency syndrome. Results: Fresh Codonopsis pilosula extract could significantly improve gastrointestinal motility, increase the contents of gastrointestinal hormones, and regulate intestinal flora. It has a good regulatory effect on spleen deficiency syndrome.	Chin. J. Ethnobiol. Ethnomed.
Journal Article	Wei, N.Q.; Wei, M.M.; Qin, H.Q.; Liu, J.H.; Li, Q.; Xue, Z.F.; Li, L.	2021	Animal Experimental Study on the Cold-Natured Drug Property Differences between Fresh and Dry Gynura divaricata	J. Youjiang Med. Univ. Natl.		35	01	27-32	10.13728/j.1673-6427.2021.01.007	AIDS; Treatment; Zhuang medicine; Fresh herb juice	This paper studies the effect of fresh Leonurus japonicus extract on hemorheology in rats with blood stasis syndrome. The results showed that fresh Leonurus japonicus extract could significantly improve hemorheological indicators, reduce blood viscosity, and inhibit thrombosis. It has a good blood-activating and stasis-removing effect.
Journal Article	Wei, N.Q.; Liu, J.H.; Wei, M.M.; Li, Q.; Sun, J.; Xue, Z.F.; Li, L.	2020	Comparative Study on Fresh and Dry Gynura divaricata in Improving Glucose and Lipid Metabolism, Oxidative Stress and Inflammation in Diabetic Mice	Gard.		43	12	3040-3044	https://doi.org/10.13863/j.issn1001-4454.2020.12.036	Gynura divaricata; Diabetes; Glucose and lipid metabolism; Oxidative stress; Inflammation	Objective: To compare the anti-tumor immune effects of fresh and dried Astragalus membranaceus. Methods: The tumor-bearing mouse model was used. Results: Both extracts could enhance immune function and inhibit tumor growth. The fresh extract showed stronger effects in enhancing NK cell activity and promoting cytokine secretion. Conclusion: Fresh Astragalus membranaceus has stronger anti-tumor imm…	J. Chin. Med. Mater.
Journal Article	Yang, J.	2021	Preservation Packaging and Storage Transportation Technology of Fresh Hypsizygus marmoreus	People Mil. Surg.		40	2	89-93	10.13629/j.cnki.53-1054.2021.02.016	Gynura divaricata; Diabetes; Glucose and lipid metabolism; Oxidative stress; Inflammation	The application of fresh herbal medicines in the treatment of acne and rosacea is reviewed. Fresh medicines such as fresh Aloe, fresh Taraxacum, fresh Houttuynia, and fresh Portulaca have good effects in treating facial skin inflammation. Application methods include facial mask, external application, and washing.
Journal Article	Silva, E.; Estevam, E.; Silva, T.; Nicolella, H.; Furtado, R.; Alves, C.; Souchie, E.; Martins, C.; Tavares, D.; Barbosa, L.; Miranda, M.	2019	Antibacterial and Antiproliferative Activities of the Fresh Leaf Essential Oil of Psidium guajava L. (Myrtaceae)	North. Anim. Husb.		79	4	697-702	10.1590/1519-6984.189089	Fresh Hypsizygus marmoreus; Preservation packaging; Storage and transportation technology	This study evaluated the antibacterial and antiproliferative activities of the essential oil of Psidium guajava leaves (PG-EO), traditionally used in folk medicine. The essential oil was obtained from fresh leaves by hydrodistillation, using a modified Clevenger apparatus. The major PG-EO chemical constituents were identified by GC-MS and GC-FID as being β-caryophyllene (16.1%), α-humulene (11.9%…
Journal Article	Yang, Y.N.; Zeng, Y.; Shao, H.Y.; Li, Y.L.; Xi, X.Y.; Hu, J.M.; Yang, L.	2025	Structural Characterization and Immunological Activity of Bletilla striata Gum from Dry and Fresh Products	Anim. Sci. Anim. Med.		37	3	502-511	10.16333/j.1001-6880.2025.3.013	Bletilla striata gum; Rheology; Structural characterization; Physicochemical properties; Immunomodulation	Objective: To investigate the protective effect of fresh Lycium barbarum polysaccharides on retinal photoreceptor cells. Results: Fresh Lycium barbarum polysaccharides could significantly reduce the apoptosis of photoreceptor cells induced by bright light, reduce oxidative stress levels, and regulate the expression of apoptosis-related proteins. Conclusion: Fresh Lycium barbarum polysaccharides h…	Nat. Prod. Res. Dev.
Journal Article	Shi, J.Y.; Li, H.H.; Wu, M.F.; Wang, W.	2024	Isolation of Bletilla striata Exosomes and Their Protective Effect on Apoptosis of Human Immortalized Keratinocytes (HaCaT) In Vitro	Ningxia Soc. Sci.		40	06	122-127		Bletilla striata gum; Rheology; Structural characterization; Physicochemical properties; Immunomodulation	This paper discusses the importance and necessity of establishing quality standards for fresh Chinese herbal medicines. The principles and methods for establishing fresh medicine quality standards are proposed. It is recommended to formulate quality standards for commonly used fresh medicines as soon as possible to ensure the safety and efficacy of fresh medicines in clinical application.
Journal Article	Yuan, Q.; Li, M.; Zhang, L.R.	2024	Study on Anti-Inflammatory Effects of Aqueous and Alcohol Extracts of Fresh Hedyotis diffusa	Rheumatol. Arthritis		21	6	559-563		Bletilla striata; Exosomes; Human immortalized keratinocytes; Apoptosis; Pathway proteins	Objective: To study the chemical constituents of fresh Cistanche deserticola and their anti-aging activity. Methods: Column chromatography was used. The D-galactose-induced aging mouse model was used. Results: 13 compounds were isolated, including phenylethanoid glycosides, iridoids, and lignans. Echinacoside and acteoside showed significant anti-aging effects. Conclusion: Fresh Cistanche deserti…	Anti Infect. Pharm.
Thesis	Li, M.	2022	Comparative Study on Anti-Inflammatory Effects and Material Basis of Dry and Fresh Hedyotis diffusa	Anhui Agric. Sci. Bull.	Nanjing University of Chinese Medicine					Hedyotis diffusa; Water extract; Ethanol extract; Anti-inflammatory effect
Journal Article	Zhou, L.; Jia, J.; Liu, Y.H.	2018	Effect of Typhonium giganteum Before and After Processing on Anti-Tumor Effect in Mice	Breed. Feed		25		3-5				Chin. J. Cancer Prev. Treat.
Thesis	Yu, Y.	2015	Study on Quality and Efficacy Evaluation of Typhonium giganteum and Its Processed Products	Guizhou Sci.	Guangdong Pharmaceutical College	硕士				Typhonium giganteum; Quality evaluation; Processed products; Active ingredients; Grey relational analysis	Objective: To investigate the effect of fresh Paeonia suffruticosa root bark extract on platelet aggregation and thrombosis. Results: Fresh Paeonia suffruticosa root bark extract could significantly inhibit platelet aggregation induced by ADP and collagen, prolong bleeding time, and inhibit thrombosis. The mechanism may be related to the regulation of calcium ion concentration and inhibition of t…
Journal Article	Sittisart, P.; Chitsomboon, B.	2014	Intracellular ROS Scavenging Activity and Downregulation of Inflammatory Mediators in RAW264.7 Macrophage by Fresh Leaf Extracts of Pseuderanthemum palatiferum.	Food Health		2014		309095	10.1155/2014/309095	Typhonium giganteum; Quality evaluation; Processed products; Active constituents; Grey relational analysis	Beneficial antioxidant phytochemicals are found in many medicinal plants. Pseuderanthemum palatiferum (PP), a well-known Vietnamese traditional medicinal plant in Thailand, has long been used in folk medicine for curing inflammatory diseases, often with limited support of scientific research. Therefore, this study aimed to determine antioxidant and modulation of inflammatory mediators of ethanol …
Journal Article	Timms, K.; Holder, B.; Day, A.; Mclaughlin, J.; Forbes, K.A.; Westwood, M.	2022	Watermelon‐Derived Extracellular Vesicles Influence Human Ex Vivo Placental Cell Behavior by Altering Intestinal Secretions	Lanzhou Univ.		66	19		10.1002/mnfr.202200013		Scope During pregnancy, mother‐to‐fetus transfer of nutrients is mediated by the placenta; sub‐optimal placental development and/or function results in fetal growth restriction (FGR), and the attendant risk of stillbirth, neurodevelopmental delay, and non‐communicable diseases in adulthood. A maternal diet high in fruit and vegetables lowers the risk of FGR but the association cannot be explained…	5.200
Journal Article	Lana, M.M.; Moita, A.W.	2019	Visual quality and waste of fresh vegetables and herbs in a typical retail market in Brazil	World J. Integr. Tradit. West. Med.		37	2	161-171	10.1590/S0102-053620190206	Food wastage; Supermarket; Visual quality; Postharvest handling; Losses; Fruit	Because of high perishability, leafy vegetables and fresh herbs are transported to the market soon after harvest. It is very likely that most of the damage due to inadequate handling at the farm and during transport will result in food discard only later in the retail market or in the household. Inadequate handling and marketing strategies in the store are expected to further contribute to waste.…	0.700
Generic	Wang, Z.; Yang, C.; Wu, L.; Sun, J.; Wang, Z.; Wang, Z.	2022	Variation of saponins in Sanguisorba officinalis L. before and after processing (paozhi) and its effects on colon cancer cells in vitro	Biotechnol. World		27	24		10.3390/molecules27249046	UHPLC-MS/MS; Activity study; Content determination; Potential ingredients; Qualitative analysis; Traditional Chinese medicine	The incidence of colon cancer is increasing year over year, seriously affecting human health and quality of life in recent years. However, traditional Chinese medicine (TCM) has been utilized for the treatment of colon cancer. S. officinalis Saponins (S-Saponins), the potential compound of TCM, displays multiple biological activities in colon cancer treatment. In our study, ultra-high-performance…	4.600
Generic	Cheng, C.; Zhou, L.; Xu, S.; Lang, J.; Zhang, Z.	2015	Uses of fresh herbs with antioxidant effect and prospect for population ecology reconstruction in Macau	China Qual. Miles		40	3	410-3			The average life expectancy in Macau is ranking the second in the world, the consumption of fresh medicinal plants is a profound culture in Macau. The paper focus on the distribution of the antioxidant herbs, a comprehensive investigation and analysis the amount of the plant resources was carried out. The antioxidant activity of alcohol extracts was determined by using the DPPH method, and six ki…	Chin J of Chin mater Med
Journal Article	Fuchino, H.; Daikonya, A.; Kumagai, T.; Goda, Y.; Takahashi, Y.; Kawahara, N.	2013	Two new labdane diterpenes from fresh leaves of Leonurus japonicus and their degradation during drying	Mod. Bus.		61	5	497-503	10.1248/cpb.c12-00670		Degradation of the components of Leonurus Herb was examined during drying. Compounds 1 and 2 were detected on TLC at lower temperature, but not at higher temperature. Their chemical structures were determined by spectral methods. They immediately decomposed even at 40¡ãC in chloroform solution. They are believed to be transformed through a retro-aldol reaction. Compounds 1 and 2 have not been pre…	1.700
Journal Article	Liu, Y.; Cao, Y.; Kan, Y.; Ren, Y.; Zeng, M.; Wang, M.; He, C.; Chen, X.; Zheng, X.; Feng, W.	2021	Two new eremophilane-type sesquiterpenes from the fresh roots of Rehmannia glutinosa	Chem. Res. Appl.		42		125-128	10.1016/j.phytol.2020.12.004			1.700
Journal Article	Gao, C.; Zhou, Y.; Chen, Z.; Li, H.; Xiao, Y.; Hao, W.; Zhu, Y.; Vong, C.T.; Farag, M.A.; Wang, Y.; Wang, S.	2022	Turmeric-derived nanovesicles as novel nanobiologics for targeted therapy of ulcerative colitis	Guangxi Br. Inst. Med. Plant Dev.		12	12	5596-5614	10.7150/thno.73650			12.400
Journal Article	Bieżanowska-Kopeć, R.; Piątkowska, E.	2022	Total Polyphenols and Antioxidant Properties of Selected Fresh and Dried Herbs and Spices	J. Shanxi Univ. Chin. Med.		12	10	4876	10.3390/app12104876	Antioxidant activity; Antioxidants; Enzymes; Free radicals; Freeze drying; Fresh and dried herbs; Fresh and dried spices; Healthy properties; Herbal medicine; Herbs; Laboratories; Leaves; Metabolism; Oils & fats; Oregano; Physiology; Polyphenols; Seeds; Spices; Statistical analysis	In this study, the content of total polyphenols (TP) and the antioxidant activity (AA) of fresh herbs (13 in total) and those subjected to the freeze-drying process (stems and leaves separately) were compared. Moreover, the content of TP and AA of retail, commercial food spices (19 in total) of the two leading companies on the Polish market were compared. The novelty of our studies is the compari…	2.700
Journal Article	Xie, Q.; Gu, J.; Sun, Y.; Hong, J.; Wang, J.; Li, N.; Zhang, Y.; Liu, M.; Zhang, X.; Zhao, X.; Chen, X.; Wang, X.	2024	Therapeutic Potential of Ginger Exosome-Like Nanoparticles for Alleviating Periodontitis-Induced Tissue Damage	Chem. Ind. Press		19		11941-11956	10.2147/IJN.S483091	Animals; Anti-Inflammatory Agents - administration & dosage; Anti-Inflammatory Agents - chemistry; Anti-Inflammatory Agents - pharmacology; Antioxidants; Antioxidants - chemistry; Antioxidants - pharmacology; Disease Models, Animal; Ethylenediaminetetraacetic acid; Exosomes - chemistry; Fibroblasts - drug effects; Health aspects; Humans; Immunohistochemistry; Male; Nanoparticles; Nanoparticles - …	Periodontitis is a chronic inflammatory oral disease that causes defects in periodontal tissue. Conventional therapies are limited, and often lead to high recurrence rates. The emerging concept of medicinal food homology has shed light on the potential of ginger as a therapeutic adjuvant for periodontitis, given its antioxidant and anti-inflammatory properties. However, fresh ginger exhibits poor…	8.000
Journal Article	V., Z.; L., S.; I., L.; O., S.	2018	THE STUDY OF THE BIOLOGICAL ACTIVITY OF LYCOPUS EUROPAEUS FRESH HERB TINCTURE HOMEOPATHIC MATRIX WITH THE APPLICATION OF SPECIFIC ENZYME BIOTEST SYSTEMS IN VITRO EXPERIENCE	Heilongjiang Med. J.		21	10
Journal Article	Mahardiani, L.; Azizah, N.L.; Susilowati, E.; Hastuti, B.	2022	The Sinergy Effect of Essential Oils from Traditional Herbs and Medicines as Antibacterial Materials of Edible Coating on Fresh Fruit	Tradit. Chin. Med. Clin.		10	2	351-361	10.48317/IMIST.PRSM/morjchem-v10i2.32650	Edible coating; Essential oil; Citric acid; Antibacterial; Shelf life; Honey pineapple	The selling strategy of peeled honey pineapple is carried out to attract consumers who want fresh, uniform, and ready-to-eat fruit. However, honey pineapple has a short shelf life, primarily when sold as a peel. Hence, additional treatment to prevent damage and maintain the quality of peeled honey pineapple can be done by applying an edible coating. The materials used in this research were jackfr…	1.100
Journal Article	Adámková, A.; Kouřimská, L.; Kadlecová, B.	2015	The effect of drying on antioxidant activity of selected lamiaceae herbs	J. Snake		9	1	252-257	10.5219/474
Journal Article	Dziadek, K.; Kopeć, A.; Dziadek, M.; Sadowska, U.; Cholewa-Kowalska, K.	2022	The Changes in Bioactive Compounds and Antioxidant Activity of Chia (Salvia hispanica L.) Herb under Storage and Different Drying Conditions: A Comparison with Other Species of Sage	J. Southwest Univ. Natl. Nat. Sci. Ed.		27	5		10.3390/molecules27051569	Salvia hispanica herb; Chia herb; Drying; Freeze-drying; Polyphenols; Sage; Storage	Studies on herb chia (Salvia hispanica L.) are very limited. Therefore, the aim of this study was to assess how different drying methods and periods of storage affect the bioactive properties of the herb Salvia hispanica and to compare it with other species of sage (Salvia officinalis L. and Salvia sclarea L.). In fresh herbs, directly after drying (freeze-drying, natural drying, and drying at 30…	4.600
Journal Article	Mart¨ªnez-Hern¨¢ndez, G.B.; Taboada-Rodr¨ªguez, A.; Garre, A.; Mar¨ªn-Iniesta, F.; L¨®pez-G¨®mez, A.	2021	The Application of Essential Oil Vapors at the End of Vacuum Cooling of Fresh Culinary Herbs Promotes Aromatic Recovery	J. Jiangxi Univ. Tradit. Chin. Med.		10	3	498	10.3390/foods10030498	Vapor EOs; VOCs; SPME; Aromatic herbs; Parsley; Basil; Dill; Quality; Vacuum cooling; SOLID-PHASE MICROEXTRACTION; BASIL OCIMUM; DILL HERB; VOLATILE; GROWTH; LEAVES; COMPONENTS; PLANTS	Aroma is an important quality parameter of fresh culinary herbs that may be highly affected after postharvest treatments. The innovative technology of vapor essential oil (EO) application under vacuum conditions may recover aroma lost during the postharvest processing of plant products like aromatic herbs. Hence, this study assessed the aroma recovery effect of vapor EOs applied during vacuum coo…	5.200
Journal Article	Zhang, X.; Pan, Z.; Wang, Y.; Liu, P.; Hu, K.	2023	Taraxacum officinale-derived exosome-like nanovesicles modulate gut metabolites to prevent intermittent hypoxia-induced hypertension	J. Orig. Ecol. Natl. Cult.		161		114572	10.1016/j.biopha.2023.114572			7.500
Journal Article	Xiaomin Li, H.Z.; Ying, F.; LiwenYuan; Niang, T.; Jinrong, Z.; YongtaoYan	2022	Study on the anti-inflammatory effect of Aloe vera gel	J. Gansu Coll. Tradit. Chin. Med.		52	12	1320	10.3969/j.issn.1001-1803.2022.12.009			Chin Surfact Det Cosmetics
Journal Article	Jiang, M.; Xiao-Ping, D.; Zhi-Hong, J.; Kelvin, L.S.; Zhong-Zhen, Z.	2006	Study on chemical constituents of flavonoids in fresh herb of Houttuynia cordata.	Food Mach.		31	16	1335-7			OBJECTIVE(#br)To study the flavonoid constituents in fresh herb of Houttuynia cordata.(#br)METHOD(#br)Various column packing materials including Diaion HP - 20, Sephadex LH - 20, ODS and silica gel were employed for the isolation and purification of compounds from H. cordata. The structures of the compounds were identified by physiochemical properties and spectral analysis.(#br)RESULT(#br)Five co…
Journal Article	Xue, S.; Wang, L.; Chen, S.; Cheng, Y.	2018	Simultaneous Analysis of Saccharides between Fresh and Processed Radix Rehmanniae by HPLC and UHPLC-LTQ-Orbitrap-MS with Multivariate Statistical Analysis	Massage Rehabil. Med.		23	3		10.3390/molecules23030541	HPLC-LTQ-Orbitrap-MS; Radix Rehmanniae; Different processing methods; Multivariate statistical analysis; Saccharides	Radix Rehmanniae (RR) is a kind of herb which is widely used in the clinical and food processing industry. There are four forms of RR used in traditional Chinese medicine practice, which include fresh RR (FRR), raw RR (RRR), processed RR (PRR), and another processed RR (APRR), in which the APRR was processed by nine cycles of repeated steaming and drying. There are a large number of saccharides i…	4.600
Journal Article	Neocleous, D.; Ntatsi, G.	2018	Seasonal variations of antioxidants and other agronomic features in soilless production of selected fresh aromatic herbs	J. Harbin Inst. Technol.		234		290-299	10.1016/j.scienta.2018.02.066	Culinary herbs; Growing season; Antioxidant activity; Yield; Hydroponics; OCIMUM-BASILICUM; ESSENTIAL OILS; MACRONUTRIENT UPTAKE; PHENOLIC-COMPOUNDS; NACL ACCUMULATION; CULINARY HERBS; USE EFFICIENCY; GROWTH; CAPACITY; QUALITY	The antioxidant activity, herbal fresh yield, water and nitrogen productivity were studied in selected aromatic herbs of the Lamiaceae family, namely basil (Ocirnum basilicum), mint (Mentha viridis), balm (Melissa officinalis) and thyme (Thyrnus vulgaris), grown in soilless conditions in a typical Mediterranean climate. Seasonal variations of the bioactive substances of the produce were defined. …	4.300
Journal Article	Mohammed, H.A.; Eldeeb, H.M.; Khan, R.A.; Al-Omar, M.S.; Mohammed, S.; Sajid, M.; Aly, M.; Ahmad, A.M.; Abdellatif, A.; Eid, S.Y.; El-Readi, M.Z.	2021	Sage, Salvia officinalis L., Constituents, Hepatoprotective Activity, and Cytotoxicity Evaluations of the Essential Oils Obtained from Fresh and Differently Timed Dried Herbs: A Comparative Analysis	J. Extern. Ther. Tradit. Chin. Med.		26	19		10.3390/molecules26195757	HeLA cells; HepG-2 cells; MCF-7; MDA; Sage; Salvia officinalis; TAOxC; Cytotoxicity; Hepatoprotection	Sage, Salvia officinalis L., is used worldwide as an aromatic herb for culinary purposes as well as a traditional medicinal agent for various ailments. Current investigations exhibited the effects of extended dryings of the herb on the yields, composition, oil quality, and hepatoprotective as well as anti-cancer biological activities of the hydrodistillation-obtained essential oils from the aeria…	4.600
Journal Article	Qiu, F.; Wang, J.; Guo, M.; Li, X.; Shi, C.; Wu, F.; Zhang, H.; Ying, H.; Yu, C.	2023	Rgl-exomiR-7972, a novel plant exosomal microRNA derived from fresh Rehmanniae Radix, ameliorated lipopolysaccharide-induced acute lung injury and gut dysbiosis	Drug Chem. Toxicol.		165		115007	10.1016/j.biopha.2023.115007			7.500
Journal Article	Arvaniti, O.S.; Samaras, Y.; Gatidou, G.; Thomaidis, N.S.; Stasinakis, A.S.	2019	Review on fresh and dried figs: Chemical analysis and occurrence of phytochemical compounds, antioxidant capacity and health effects	Chin. Med.		119		244-267	10.1016/j.foodres.2019.01.055	Acetylcholinesterase; Analysis; Anthelmintics; Anticarcinogenic activity; Antioxidant activity; Antioxidant capacity; Carotenoids; Chemical analysis; Chlorogenic acid; Clinical trials; Color; Diet; Drying; Enzyme inhibition; Epicatechin; Extraction; Ficus carica; Figs; Fruit pulp; Fruits; Functional foods; Gallic acid; Health benefits; Health effects assessments; Human health; Latex; Leaves; Long…	Fig fruit (Ficus carica L.) is one of the most important agricultural products of the tropic and subtropics areas. In the Middle East and the Mediterranean region, the fig is included in diet since the ancient years and it is considered as the symbol of longevity. This review presents the main phytochemical compounds found in fresh and dried figs of different varieties, describes the analytical m…	8.100
Journal Article	Haider, S.; Naz, N.; Khaliq, S.; Perveen, T.; Haleem, D.J.	2008	Repeated administration of fresh garlic increases memory retention in rats	China Condiment		11	4	675-9	10.1089/jmf.2006.0229		Garlic (Allium sativum) is regarded as both a food and a medicinal herb. Increasing attention has focused on the biological functions and health benefits of garlic as a potentially major dietary component. Chronic garlic administration has been shown to enhance memory function. Evidence also shows that garlic administration in rats affects brain serotonin (5-hydroxytryptamine [5-HT]) levels. 5-HT…	2.400
Journal Article	Burton, G.P.; Prescott, T.A.K.; Fang, R.; Lee, M.A.	2023	Regional variation in the antibacterial activity of a wild plant, wild garlic (Allium ursinum L.)	Guihaia		202		107959	10.1016/j.plaphy.2023.107959			6.500
Journal Article	Dash, J.R.; Sar, T.K.; Samanta, I.; Mandal, T.K.	2024	Raw Ocimum sanctum L. leaf extract modulates the pharmacokinetic of ceftriaxone and increases its bioavailability in staphylococcal mastitis	Heilongjiang Sci.		56	5	322-328	10.4103/ijp.ijp_22_24		BACKGROUND: To study the pharmacokinetic interaction of cephalosporin antibiotic ceftriaxone (CFT) with raw undiluted Ocimum sanctum L. leaf juice in chronic staphylococcal mastitis in caprine. MATERIALS AND METHODS: Chronic inflammation of the udder was evoked in goats by Staphylococcus aureus (J638) intracisternal inoculation 2000 cfu for 30 days into the left udder. Animals of Group I were giv…	2.400
Journal Article	MIN ZHANG, M.W.Y.L.	2011	Quality analysis of raw and honey-processed licorice of Glycyrrhiza uralensls Fisch. and G. glabra L. by simultaneous determination of five bioactive components using RP-HPLC/DAD method	J. Instrum. Anal.		19	2		10.38212/2224-6614.2260		A reversed-phase high-performance liquid chromatography (RP-HPLC) method was developed for simultaneous determination of five bioactive components, liquiritin apioside, liquiritin, licuraside, isoliquiritin and glycyrrhizin in licorice with diode-array detection (DAD). The method was performed with a mobile phase consisting of acetonitrile and 0.1% (v/v) phosphoric acid under gradient elution. Al…	3.600
Journal Article	Iqbal, N.; Mustafa, G.; Rehman, A.; Biedermann, A.; Najafi, B.; Lieberzeit, P.A.; Dickert, F.L.	2010	QCM-Arrays for Sensing Terpenes in Fresh and Dried Herbs via Bio-Mimetic MIP Layers	Chin. Pharm. Aff.		10	7	6361-6376	10.3390/s100706361	Quartz crystal microbalance; Chemical sensor; Molecular imprinting; Herbs; Terpenes; LEAVES; PHASE; GAS; NOSE; L.	A piezoelectric 10 MHz multichannel quartz crystal microbalance (MQCM), coated with six molecularly imprinted polystyrene artificial recognition membranes have been developed for selective quantification of terpenes emanated from fresh and dried Lamiaceae family species, i.e., rosemary (Rosmarinus Officinalis L.), basil (Ocimum Basilicum) and sage (Salvia Officinalis). Optimal e-nose parameters, …	3.900
Journal Article	Zhan, W.; Deng, M.; Huang, X.; Xie, D.; Gao, X.; Chen, J.; Shi, Z.; Lu, J.; Lin, H.; Li, P.	2023	Pueraria lobata-derived exosome-like nanovesicles alleviate osteoporosis by enhacning autophagy	Pharm. Front.		364		644-653	10.1016/j.jconrel.2023.11.020	Animal models; Animals; Autophagy; Bone formation; Cell Differentiation; Cells, Cultured; Exosomes - metabolism; Female; Humans; Intestinal microorganisms; Intestines; Metabolites; Mineralization; Osteoblasts; Osteogenesis; Osteoporosis; Osteoporosis - drug therapy; Osteoporosis - metabolism; Ovariectomy; Postmenopause; Pueraria; Pueraria montana var. lobata; Rats; Rats, Sprague-Dawley; RNA	Osteoporosis (OP) is the most common bone disorder worldwide, especially in postmenopausal women. However, many OP drugs are not suitable for long term use due to major adverse effects. Therefore, there is an urgent need to identify more effective and safe therapeutic drugs. Pueraria lobata has been reported to promote osteoblast growth in bone regeneration, but the exact mechanisms still need fu…	10.800
Journal Article	Ho, S.; Chang, K.; Lin, C.	2013	Anti-neuroinflammatory capacity of fresh ginger is attributed mainly to 10-gingerol.	Jiangsu Med. J.		141	3	3183-91	10.1016/j.foodchem.2013.06.010	Ginger; Gingerol; Microglia; Neuroinflammation; Shogaol; Zingerone	Despite the anti-neuroinflammatory capacity of ginger, the corresponding active constituents are unclear. This study analyzed the composition of fresh ginger ethanolic extract by using LC-MS. Inhibitory activities of fresh ginger extract and seven gingerol-related compounds on the neuro-inflammation were also evaluated by using a lipopolysaccharide (LPS)-activated BV2 microglia culture model. Exc…
Journal Article	Liu, Z.; Xia, J.; Wang, C.; Zhang, J.; Ruan, C.; Sun, G.; Yuan, C.	2016	Remarkable Impact of Acidic Ginsenosides and Organic Acids on Ginsenoside Transformation from Fresh Ginseng to Red Ginseng.	West. J. Tradit. Chin. Med.		64	26	5389-99	10.1021/acs.jafc.6b00963	Acidic ginsenosides; Ginsenoside transformation; Organic acids; Red ginseng; Steaming treatment	Panax ginseng contains many chemical components, including acidic ginsenosides and organic acids. However, whether these acidic substances play a role in ginsenoside transformation during steaming treatment has not yet been explored. In this paper, the content of neutral ginsenosides, acidic ginsenosides, and their degradation products in unsteamed and steamed P. ginseng were simultaneously quant…
Journal Article	In, G.; Ahn, N.; Bae, B.; Lee, M.; Park, H.; Jang, K.; Cho, B.; Han, C.; Park, C.; Kwak, Y.	2017	In situ analysis of chemical components induced by steaming between fresh ginseng, steamed ginseng, and red ginseng.	J Ginseng Res		41	3	361-369	10.1016/j.jgr.2016.07.004	Chemical change; Maillard reaction products; Panax ginseng; Malonyl-ginsenoside; Steaming process	BACKGROUND: The chemical constituents of Panax ginseng are changed by processing methods such as steaming or sun drying. In the present study, the chemical change of Panax ginseng induced by steaming was monitored in situ. METHODS: Samples were separated from the same ginseng root by incision during the steaming process, for in situ monitoring. Sampling was sequentially performed in three stages;…
Journal Article	Yip, T.; Lau, C.; But, P.; Kong, Y.	1985	Quantitative analysis of ginsenosides in fresh Panax ginseng.	Am J Chin Med		13	46026	77-88	10.1142/S0192415X85000125		TLC, DCC and HPLC were used to study the ginsenoside composition of the main root, lateral root, rhizome, leaves and seeds of Panax ginseng cultivated in Jilin, China. Each of these methods has advantages of its own and the ensemble reveal the special features of Jilin ginseng. Total saponin content of various plant parts in Jilin ginseng showed a mid-range value as compared to those in ginsengs …
Journal Article	Wu, S.; Tian, C.; Tu, Z.; Guo, J.; Xu, F.; Qin, W.; Chang, H.; Wang, Z.; Hu, T.; Sun, X.; Ning, H.; Li, Y.; Gou, W.; Hou, W.	2023	Protective effect of total flavonoids of Engelhardia roxburghiana Wall. leaves against radiation-induced intestinal injury in mice and its mechanism	J Ethnopharmacol		311		116428	10.1016/j.jep.2023.116428	DNA damage; Engelhardia roxburghiana Wall. leaves; NRF2; Radiation-induced intestinal injury model; Total flavonoids	ETHNOPHARMACOLOGICAL RELEVANCE: Irradiation-induced intestinal injury (RIII) often occurs during radiotherapy in patients, which would result in abdominal pain, diarrhea, nausea, vomiting, and even death. Engelhardia roxburghiana Wall. leaves, a traditional Chinese herb, has unique anti-inflammatory, anti-tumor, antioxidant, and analgesic effects, is used to treat damp-heat diarrhea, hernia, and …	5.400
Journal Article	Zheng, Y.; Lei, L.; Liang, S.; Ai, J.; Deng, X.; Li, Y.; Zhang, T.; Pu, S.; Ren, Y.	2022	Protective Effect of Fresh/Dry Dandelion Extracts on APAP-Overdose-Induced Acute Liver Injury	Chinese Journal of Integrative Medicine		28	8	683-692	10.1007/s11655-021-3295-8			2.900
Journal Article	Lee, Y.; Jeong, D.Y.; Jeun, Y.C.; Choe, H.; Yang, S.	2023	Preventive and ameliorative effects of potato exosomes on UVB‑induced photodamage in keratinocyte HaCaT cells	Mol Med Rep		28	3		10.3892/mmr.2023.13054	ExoP; Solanum tuberosum; UVB damage; Antioxidant; Photoaging; Skin inflammation	Exosomes isolated from potato (Solanum tuberosum) exhibit the biophysical characteristics of exosomes observed in mammalian cells and microorganisms, as determined by dynamic light scattering analysis and transmission electron microscopy. In the present study, it was shown that potato exosomes (ExoPs) can penetrate keratinocyte HaCaT cells, as determined by confocal microscopy and flow cytometry.…	3.400
Journal Article	Cameron, C.; Jacob, A.S.; Thomas, E.A.; Levy, A.S.	2015	Preliminary Investigations of the Anti-asthmatic Properties of the Aqueous Extract of Justicia pectoralis (Fresh Cut)	West Indian Med J		64	4	320-4	10.7727/wimj.2014.149		BACKGROUND: Justicia pectoralis (fresh cut plant), family Acantheceae, is a herb that is native to central America and the Caribbean. A crude extract prepared from the leaves of Justicia pectoralis is commonly used in Jamaican ethnotraditional medicine to reduce difficulty in breathing and suppress wheezing in asthmatic individuals. OBJECTIVES: To investigate the anti-inflammatory and antihistami…	0.100
Journal Article	Kilasoniya, A.; Garaeva, L.; Shtam, T.; Spitsyna, A.; Putevich, E.; Moreno-Chamba, B.; Salazar-Bermeo, J.; Komarova, E.; Malek, A.; Valero, M.; Saura, D.	2023	Potential of Plant Exosome Vesicles from Grapefruit (Citrus ¡Á paradisi) and Tomato (Solanum lycopersicum) Juices as Functional Ingredients and Targeted Drug Delivery Vehicles	Antioxidants		12	4	943	10.3390/antiox12040943		Plant-derived extracellular vesicles (PEVs) have gained attention as promising bioactive nutraceutical molecules; their presence in common fruit juices has increased their significance because human interaction is inevitable. The goal of this study was to evaluate the potential of PEVs derived from grapefruit and tomato juices as functional ingredients, antioxidant compounds, and delivery vehicle…	7.000
Journal Article	Mo?ino, I.; Mart¨ªnez, C.; Sotomayor, J.A.; Lafuente, A.; Jord¨¢n, M.J.	2008	Polyphenolic transmission to Segureno lamb meat from ewes' diet supplemented with the distillate from rosemary (Rosmarinus officinalis) leaves	J Agric Food Chem		56	9	3363-7	10.1021/jf7036856		The aim of the present work is to study whether the introduction of rosemary plant byproduct, from plant steam distillation, in daily Segurena sheep feeding allows the transfer of active antioxidant components to lamb meat, without detriment to the animal productivity. For this, 36 Segurena ewes were assigned randomly to three homogeneous groups. One group was fed a basal diet as a control and th…	6.100
Journal Article	Fu, J.; Liu, Z.; Feng, Z.; Huang, J.; Shi, J.; Wang, K.; Jiang, X.; Yang, J.; Ning, Y.; Lu, F.; Li, L.	2025	Platycodon grandiflorum exosome-like nanoparticles: the material basis of fresh platycodon grandiflorum optimality and its mechanism in regulating acute lung injury	Journal of nanobiotechnology		23	1	270	10.1186/s12951-025-03331-z	Acute lung injury; Fresh medicinal plant; Macrophage polarization; Non-targeted metabolomics; PGLNs; Platycodon grandiflorum; Animals; Platycodon/chemistry; Acute Lung Injury/drug therapy/chemically induced/pathology; Mice; Exosomes/chemistry/metabolism; Nanoparticles/chemistry; Lipopolysaccharides/toxicity; RAW 264.7 Cells; Lung/pathology/drug effects; Male; Plant Extracts/pharmacology/chemistry…	BACKGROUND: Acute lung injury (ALI) is a severe respiratory disease accompanied by diffuse inflammatory responses induced by various clinical causes. Many fresh medicinal plants have shown better efficacy than their dried forms in preventing and treating diseases like inflammation. As a classical Chinese herb, platycodon grandiflorum (PG) has been demonstrated effective in treating pneumonia, but…	10.200
Journal Article	Fu, J.; Liu, Z.; Feng, Z.; Huang, J.; Shi, J.; Wang, K.; Jiang, X.; Yang, J.; Ning, Y.; Lu, F.; Li, L.	2025	Platycodon grandiflorum exosome-like nanoparticles: the material basis of fresh platycodon grandiflorum optimality and its mechanism in regulating acute lung injury	J Nanobiotechnology		23	1	270	10.1186/s12951-025-03331-z	Acute lung injury; Fresh medicinal plant; Macrophage polarization; Non-targeted metabolomics; PGLNs; Platycodon grandiflorum	BACKGROUND: Acute lung injury (ALI) is a severe respiratory disease accompanied by diffuse inflammatory responses induced by various clinical causes. Many fresh medicinal plants have shown better efficacy than their dried forms in preventing and treating diseases like inflammation. As a classical Chinese herb, platycodon grandiflorum (PG) has been demonstrated effective in treating pneumonia, but…	10.200
Generic	Wang, Q.; Huang, Z.; Guo, J.; Chen, W.; Wang, M.; Ming, Y.; Liu, H.; Huang, M.; Huang, Y.; Tang, Z.; Jia, B.	2025	Plant-Derived Vesicle-like Nanoparticles: Pioneering Sustainable and Effective Approaches for Tissue Repair and Regeneration	Biomolecules		15	8	1055	10.3390/biom15081055 ER -	Plant-derived vesicle-like nanoparticles; Tissue repair; Regenerative medicine; Nanotherapeutics; Drug delivery	Plant-derived vesicle-like nanoparticles (PDVLNs) are bioactive nanovesicles secreted by plant cells, emerging as a novel therapeutic tool for tissue repair and regeneration due to their low immunogenicity, intrinsic bioactivity, and potential as drug delivery carriers. This review examines PDVLNs’ biogenesis mechanisms, isolation techniques, and compositional diversity, emphasizing their roles i…
Journal Article	Nemati, M.; Singh, B.; Mir, R.A.; Nemati, M.; Babaei, A.; Ahmadi, M.; Rasmi, Y.; Golezani, A.G.; Rezaie, J.	2022	Plant-derived extracellular vesicles: a novel nanomedicine approach with advantages and challenges	Cell Commun Signal		20	1	69	10.1186/s12964-022-00889-1	Biomedicine; Exosomes; Extracellular vesicles; Plant-derived EVs	BACKGROUND: Many eukaryote cells produce membrane-enclosed extracellular vesicles (EVs) to establish cell-to-cell communication. Plant-derived EVs (P-EVs) contain proteins, RNAs, lipids, and other metabolites that can be isolated from the juice, the flesh, and roots of many species. METHODS: In the present review study, we studied numerous articles over the past two decades published on the role …	8.400
Journal Article	Wang, Q.; Liu, K.; Cao, X.; Rong, W.; Shi, W.; Yu, Q.; Deng, W.; Yu, J.; Xu, X.	2024	Plant‐derived exosomes extracted fromLycium barbarum L. loaded with isoliquiritigenin to promote spinal cord injury repair based on3D printed bionic scaffold	Bioengineering & Translational Medicine		9	4		10.1002/btm2.10646		Abstract Plant‐derived exosomes (PEs) possess an array of therapeutic properties, including antitumor, antiviral, and anti‐inflammatory capabilities. They are also implicated in defensive responses to pathogenic attacks. Spinal cord injuries (SCIs) regeneration represents a global medical challenge, with appropriate research concentration on three pivotal domains: neural regeneration promotion, i…	7.400
Journal Article	Tan, M.; Liu, Y.; Xu, Y.; Yan, G.; Zhou, N.; Chen, H.; Jiang, Z.; Peng, L.	2024	Plant-Derived Exosomes as Novel Nanotherapeutics Contrive Glycolysis Reprogramming-Mediated Angiogenesis for Diabetic Ulcer Healing	Biomaterials research		28		0035-0035	10.34133/bmr.0035	Biomedical engineering	Reversal of endothelial cell (EC) dysfunction under high-glucose (HG) conditions to achieve angiogenesis has remained a big challenge in diabetic ulcers. Herein, exosomes derived from medicinal plant ginseng (GExos) were shown as excellent nanotherapeutics with biomimetic cell membrane-like structures to be able to efficiently transfer the encapsulated active substances to ECs, resulting in a mar…	11.300
Journal Article	Mu, N.; Li, J.; Zeng, L.; You, J.; Li, R.; Qin, A.; Liu, X.; Yan, F.; Zhou, Z.	2023	Plant-Derived Exosome-Like Nanovesicles: Current Progress and Prospects	International journal of nanomedicine		18		4987-5009	10.2147/IJN.S420748	Review	Exosomes are small extracellular vesicles, ranging in size from 30–150nm, which can be derived from various types of cells. In recent years, mammalian-derived exosomes have been extensively studied and found to play a crucial role in regulating intercellular communication, thereby influencing the development and progression of numerous diseases. Traditional Chinese medicine has employed plant-bas…	8.000
Journal Article	Liu, H.; Dong, T.; Dong, C.; Yang, F.; Zhou, Q.; Guan, C.; Wang, W.	2025	Plant-derived exosome-like nanovesicles: a novel therapeutic perspective for skin diseases	Journal of nanobiotechnology		23	1	640	10.1186/s12951-025-03715-1	Dermatological disorders; Drug delivery systems; Plant-derived exosome-like nanovesicles; Rejuvenation; Skin therapy	Plant-derived exosome-like nanovesicles (PENs) are emerging as a unique class of bioactive nanocarriers with transformative potential in dermatology. Characterized by intrinsic biocompatibility, the ability to traverse biological barriers, and a molecular cargo rich in lipids, proteins, nucleic acids, and phytochemicals, PENs exert multi-target effects, including anti-inflammatory and antioxidant…	10.200
Generic	Sha, A.; Luo, Y.; Xiao, W.; He, J.; Chen, X.; Xiong, Z.; Peng, L.; Zou, L.; Liu, B.; Li, Q.	2024	Plant-Derived Exosome-like Nanoparticles: A Comprehensive Overview of Their Composition, Biogenesis, Isolation, and Biological Applications	International Journal of Molecular Sciences		25	22	12092	10.3390/ijms252212092 ER -	PELNs; Plants; Nanoparticles; Isolation and purification; Functional and application	Plant-derived exosome-like nanoparticles (PELNs) are a type of membranous vesicle isolated from plant tissues. They contain proteins, lipids, nucleic acids, and other components. PELNs are involved in the defensive response to pathogen attacks by exerting anti-inflammatory, antiviral, antifibrotic, and antitumor effects through the substances they contain. Most PELNs are edible and can be used as…
Journal Article	Kim, J.; Li, S.; Zhang, S.; Wang, J.	2022	Plant-derived exosome-like nanoparticles and their therapeutic activities	Asian Journal of Pharmaceutical Sciences		17	1	53-69	10.1016/j.ajps.2021.05.006			10.200
Journal Article	Teng, Y.; Ren, Y.; Sayed, M.; Hu, X.; Lei, C.; Kumar, A.; Hutchins, E.; Mu, J.; Deng, Z.; Luo, C.; Sundaram, K.; Sriwastva, M.K.; Zhang, L.; Hsieh, M.; Reiman, R.; Haribabu, B.; Yan, J.; Jala, V.R.; Miller, D.M.; Van Keuren-Jensen, K.; Merchant, M.L.; McClain, C.J.; Park, J.W.; Egilmez, N.K.; Zhang, H.	2018	Plant-Derived Exosomal MicroRNAs Shape the Gut Microbiota	Cell Host & Microbe		24	5	637-652.e8	10.1016/j.chom.2018.10.001			30.300
Journal Article	Woith, E.; Guerriero, G.; Hausman, J.; Renaut, J.; Leclercq, C.C.; Weise, C.; Legay, S.; Weng, A.; Melzig, M.F.	2021	Plant Extracellular Vesicles and Nanovesicles: Focus on Secondary Metabolites, Proteins and Lipids with Perspectives on Their Potential and Sources	International Journal of Molecular Sciences		22	7	3719	10.3390/ijms22073719		While human extracellular vesicles (EVs) have attracted a big deal of interest and have been extensively characterized over the last years, plant-derived EVs and nanovesicles have earned less attention and have remained poorly investigated. Although a series of investigations already revealed promising beneficial health effects and drug delivery properties, adequate (pre)clinical studies are rare…	5.600
Journal Article	Xu, X.; Yuan, T.; Dad, H.A.; Shi, M.; Huang, Y.; Jiang, Z.; Peng, L.	2021	Plant Exosomes As Novel Nanoplatforms for MicroRNA Transfer Stimulate Neural Differentiation of Stem Cells In Vitro and In Vivo	Nano Letters		21	19	8151-8159	10.1021/acs.nanolett.1c02530			10.800
[truncated: 946 more rows]

## Sheet: Sheet2
Journal Name (Chinese)	Standard Abbreviation
现代中药研究与实践	Res. Pract. Chin. Med.
陕西农业科学	Shaanxi J. Agric. Sci.
中草药	Chin. Tradit. Herb. Drugs
中华中医药杂志	China J. Tradit. Chin. Med. Pharm.
[truncated: 565 more rows]
